# Supplementary material for: Homeobox protein MSX-1 restricts hepatitis B virus by promoting ubiquitin-independent proteasomal degradation of HBx protein
Source: PLoS Pathog. 2025 Jan 30;21(1):e1012897. doi: 10.1371/journal.ppat.1012897 (PMC11781671; doi:10.1371/journal.ppat.1012897)
Supplement: S1 Table — (XLSX) [file ppat.1012897.s015.xlsx]

## Sheet: Tab.S1
S1 Table. The detailed information of DEGs in Huh7 cells post MSX1 overexpression
pMSX1-Flag Vs. pCtrl (274 upregulated DEGs)
gene_id	MSX1_3	MSX1_2	MSX1_1	CTRL_3	CTRL_2	CTRL_1	MSX1	CTRL	log2FoldChange	pvalue	padj	gene_name	gene_chr	gene_start	gene_end	gene_strand	gene_length	gene_biotype	gene_description	tf_family
ENSG00000163132	281486	219525	222413	0	1.97947	1.01923	241141	0.999565	17.8619	6.13e-99	1.2e-94	MSX1	4	4859666	4863936	+	2120	protein_coding	msh homeobox 1 [Source:HGNC Symbol;Acc:HGNC:7391]	Homeobox
ENSG00000173110	799.223	709.527	738.302	21.616	40.5791	31.5961	749.018	31.2637	4.57903	1.87e-91	1.83e-87	HSPA6	1	161524540	161526910	+	2371	protein_coding	heat shock protein family A (Hsp70) member 6 [Source:HGNC Symbol;Acc:HGNC:5239]	-
ENSG00000204389	1227.07	1396.6	1527.72	344.826	536.436	313.922	1383.79	398.395	1.79587	3.43e-20	2.24e-16	HSPA1A	6	31815464	31817946	+	2483	protein_coding	heat shock protein family A (Hsp70) member 1A [Source:HGNC Symbol;Acc:HGNC:5232]	-
ENSG00000140403	177.073	132.717	142.928	18.528	16.8255	29.5576	150.906	21.637	2.80377	6.24e-19	3.05e-15	DNAJA4	15	78264086	78282196	+	6591	protein_coding	DnaJ heat shock protein family (Hsp40) member A4 [Source:HGNC Symbol;Acc:HGNC:14885]	-
ENSG00000132002	6653.17	5182.1	5838.27	2968.59	2918.72	2785.55	5891.18	2890.96	1.02706	1.99e-14	7.77e-11	DNAJB1	19	14514770	14529770	-	3672	protein_coding	DnaJ heat shock protein family (Hsp40) member B1 [Source:HGNC Symbol;Acc:HGNC:5270]	-
ENSG00000204388	843.252	858.579	1030.78	292.33	428.555	361.826	910.872	360.904	1.33533	2.48e-14	8.07e-11	HSPA1B	6	31827735	31830255	+	2521	protein_coding	heat shock protein family A (Hsp70) member 1B [Source:HGNC Symbol;Acc:HGNC:5233]	-
ENSG00000128564	120.601	70.4423	105.066	21.616	27.7125	23.4423	98.7032	24.2569	2.02499	3.04e-09	8.49e-06	VGF	7	101162509	101165593	-	2704	protein_coding	VGF nerve growth factor inducible [Source:HGNC Symbol;Acc:HGNC:12684]	-
ENSG00000005513	22.0145	12.2508	24.6101	0	0	0	19.6251	0	6.72109	6.93e-07	0.0015061	SOX8	16	981808	986979	+	4432	protein_coding	SRY-box 8 [Source:HGNC Symbol;Acc:HGNC:11203]	HMG
ENSG00000109846	72.7437	44.9197	53.0063	10.2933	10.8871	20.3846	56.8899	13.855	2.03954	3.03e-06	0.0059225	CRYAB	11	111908565	111923722	-	3034	protein_coding	crystallin alpha B [Source:HGNC Symbol;Acc:HGNC:2389]	-
ENSG00000166592	18.1859	7.14632	7.57233	0	0	0	10.9682	0	5.88114	7.35e-05	0.110622	RRAD	16	66921679	66925644	-	1709	protein_coding	RRAD, Ras related glycolysis inhibitor and calcium channel regulator [Source:HGNC Symbol;Acc:HGNC:10446]	-
ENSG00000179388	22.9717	18.3763	13.2516	1.02933	3.95893	0	18.1998	1.66276	3.43771	0.000214781	0.280002	EGR3	8	22687659	22693302	-	4855	protein_coding	early growth response 3 [Source:HGNC Symbol;Acc:HGNC:3240]	zf-C2H2
ENSG00000125740	151.23	135.78	141.981	71.0239	73.2403	97.8459	142.997	80.7034	0.825753	0.000666625	0.686098	FOSB	19	45467995	45475179	+	5553	protein_coding	FosB proto-oncogene, AP-1 transcription factor subunit [Source:HGNC Symbol;Acc:HGNC:3797]	TF_bZIP
ENSG00000163273	26.8003	17.3553	17.0377	2.05866	2.9692	6.11537	20.3978	3.71441	2.45828	0.000717524	0.701559	NPPC	2	231921820	231926403	-	1071	protein_coding	natriuretic peptide C [Source:HGNC Symbol;Acc:HGNC:7941]	-
ENSG00000152137	21.0574	22.4599	27.4497	8.23466	4.94867	4.07691	23.6556	5.75341	2.04221	0.00103482	0.879825	HSPB8	12	119178642	119221131	+	2860	protein_coding	heat shock protein family B (small) member 8 [Source:HGNC Symbol;Acc:HGNC:30171]	-
ENSG00000198938	75540.5	72392.2	72782.4	56624.6	58097.4	57754.6	73571.7	57492.2	0.355785	0.00123859	0.999474	MT-CO3	MT	9207	9990	+	784	protein_coding	mitochondrially encoded cytochrome c oxidase III [Source:HGNC Symbol;Acc:HGNC:7422]	-
ENSG00000104888	18.1859	29.6062	15.1447	4.11733	4.94867	6.11537	20.9789	5.06046	2.0486	0.00221263	0.999474	SLC17A7	19	49429401	49442360	-	6013	protein_coding	solute carrier family 17 member 7 [Source:HGNC Symbol;Acc:HGNC:16704]	-
ENSG00000080824	31483.6	26975.3	31106.2	24180	18699	23747	29855	22208.7	0.426866	0.00249149	0.999474	HSP90AA1	14	102080738	102139699	-	5248	protein_coding	heat shock protein 90 alpha family class A member 1 [Source:HGNC Symbol;Acc:HGNC:5253]	-
ENSG00000154099	10.5287	11.2299	17.0377	1.02933	0.989733	3.05769	12.9321	1.69225	2.93754	0.00251194	0.999474	DNAAF1	16	84145287	84178767	+	7783	protein_coding	dynein axonemal assembly factor 1 [Source:HGNC Symbol;Acc:HGNC:30539]	-
ENSG00000107290	1744.89	1499.71	1551.38	1224.91	950.144	1299.52	1598.66	1158.19	0.465197	0.002617	0.999474	SETX	9	132261356	132354985	-	12140	protein_coding	senataxin [Source:HGNC Symbol;Acc:HGNC:445]	-
ENSG00000178150	182.816	143.947	125.89	85.4346	87.0965	100.904	150.885	91.1449	0.727383	0.00271653	0.999474	ZNF114	19	48270102	48287608	+	2993	protein_coding	zinc finger protein 114 [Source:HGNC Symbol;Acc:HGNC:12894]	zf-C2H2
ENSG00000152778	136.873	90.8604	137.249	87.4932	45.5277	66.2499	121.661	66.4236	0.875588	0.00321513	0.999474	IFIT5	10	89414586	89421001	+	4015	protein_coding	interferon induced protein with tetratricopeptide repeats 5 [Source:HGNC Symbol;Acc:HGNC:13328]	-
ENSG00000139618	894.938	670.733	837.689	605.247	460.226	620.71	801.12	562.061	0.511831	0.00326257	0.999474	BRCA2	13	32315474	32400266	+	12273	protein_coding	BRCA2, DNA repair associated [Source:HGNC Symbol;Acc:HGNC:1101]	-
ENSG00000230445	198.131	179.679	203.506	143.077	105.901	129.442	193.772	126.14	0.62042	0.00361409	0.999474	LRRC37A6P	10	27246350	27259455	-	5625	transcribed_processed_pseudogene	leucine rich repeat containing 37 member A6, pseudogene [Source:HGNC Symbol;Acc:HGNC:33746]	-
ENSG00000130176	7.65723	8.16722	16.0912	1.02933	0	2.03846	10.6386	1.0226	3.3904	0.00405073	0.999474	CNN1	19	11538717	11550323	+	2887	protein_coding	calponin 1 [Source:HGNC Symbol;Acc:HGNC:2155]	-
ENSG00000164619	12.443	12.2508	8.51887	0	1.97947	2.03846	11.0709	1.33931	3.03897	0.00459015	0.999474	BMPER	7	33904308	34156356	+	7919	protein_coding	BMP binding endothelial regulator [Source:HGNC Symbol;Acc:HGNC:24154]	-
ENSG00000013392	173.245	163.344	182.682	120.432	84.1273	126.384	173.091	110.315	0.651089	0.00468806	0.999474	RWDD2A	6	83193379	83198932	+	3744	protein_coding	RWD domain containing 2A [Source:HGNC Symbol;Acc:HGNC:21385]	-
ENSG00000256667	160.802	132.717	179.843	119.403	79.1787	94.7883	157.787	97.7898	0.691936	0.00470919	0.999474	KLRA1P	12	10588063	10599669	-	2457	transcribed_unprocessed_pseudogene	killer cell lectin like receptor A1, pseudogene [Source:HGNC Symbol;Acc:HGNC:6372]	-
ENSG00000120694	4139.69	3481.28	3697.19	3108.58	2100.21	3018.96	3772.72	2742.58	0.460175	0.00492295	0.999474	HSPH1	13	31134974	31162388	-	8390	protein_coding	heat shock protein family H (Hsp110) member 1 [Source:HGNC Symbol;Acc:HGNC:16969]	-
ENSG00000095752	13.4001	16.3344	13.2516	1.02933	5.9384	0	14.3287	2.32258	2.61119	0.00494879	0.999474	IL11	19	55364389	55370463	-	2671	protein_coding	interleukin 11 [Source:HGNC Symbol;Acc:HGNC:5966]	-
ENSG00000197779	106.244	100.048	86.1353	66.9066	42.5585	59.1153	97.4759	56.1935	0.795621	0.00538879	0.999474	ZNF81	X	47836902	48002561	+	8443	protein_coding	zinc finger protein 81 [Source:HGNC Symbol;Acc:HGNC:13156]	zf-C2H2
ENSG00000235173	282.36	208.264	215.811	119.403	183.101	155.942	235.479	152.815	0.623509	0.00541367	0.999474	HGH1	8	144137769	144140843	+	2814	protein_coding	HGH1 homolog [Source:HGNC Symbol;Acc:HGNC:24161]	-
ENSG00000250584	7.65723	8.16722	5.67925	0	0	1.01923	7.1679	0.339743	4.30341	0.00555426	1	LINC01511	5	1363582	1380067	-	1692	lincRNA	long intergenic non-protein coding RNA 1511 [Source:HGNC Symbol;Acc:HGNC:51200]	-
ENSG00000086061	3684.08	2897.32	3452.98	2643.32	2253.62	2732.55	3344.8	2543.17	0.395426	0.00593262	0.999474	DNAJA1	9	33025211	33039907	+	2730	protein_coding	DnaJ heat shock protein family (Hsp40) member A1 [Source:HGNC Symbol;Acc:HGNC:5229]	-
ENSG00000187134	2077.98	1609.96	1709.45	1353.57	1088.71	1518.65	1799.13	1320.31	0.446614	0.00610821	0.999474	AKR1C1	10	4963253	4983283	+	8765	protein_coding	aldo-keto reductase family 1 member C1 [Source:HGNC Symbol;Acc:HGNC:384]	-
ENSG00000029993	757.108	672.775	746.821	577.455	522.579	555.48	725.568	551.838	0.395204	0.00613629	0.999474	HMGB3	X	150980509	150990775	+	3967	protein_coding	high mobility group box 3 [Source:HGNC Symbol;Acc:HGNC:5004]	HMG
ENSG00000267391	268.003	255.226	336.969	191.456	226.649	170.211	286.732	196.105	0.548207	0.00621918	0.999474	MIR122HG	18	58446275	58453766	+	4521	lincRNA	MIR122 host gene [Source:HGNC Symbol;Acc:HGNC:53821]	-
ENSG00000176714	156.016	81.6722	126.837	78.2292	48.4969	78.4806	121.508	68.4023	0.831283	0.00621987	0.999474	CCDC121	2	27625639	27629012	-	2844	protein_coding	coiled-coil domain containing 121 [Source:HGNC Symbol;Acc:HGNC:25833]	-
ENSG00000257017	815.495	785.074	803.614	633.039	629.47	602.364	801.394	621.625	0.366518	0.0071383	0.999474	HP	16	72054592	72061055	+	5405	protein_coding	haptoglobin [Source:HGNC Symbol;Acc:HGNC:5141]	-
ENSG00000149308	558.02	456.344	505.453	405.557	292.961	392.403	506.606	363.64	0.479009	0.00717018	0.999474	NPAT	11	108157215	108222642	-	7534	protein_coding	nuclear protein, coactivator of histone transcription [Source:HGNC Symbol;Acc:HGNC:7896]	-
ENSG00000196154	94.7582	71.4632	91.8145	47.3493	51.4661	51.9807	86.012	50.2654	0.775927	0.00726198	0.999474	S100A4	1	153543613	153550136	-	1025	protein_coding	S100 calcium binding protein A4 [Source:HGNC Symbol;Acc:HGNC:10494]	-
ENSG00000227934	19.1431	29.6062	26.5032	1.02933	4.94867	15.2884	25.0841	7.08881	1.82249	0.00732539	0.999474	AL732414.1	1	231021611	231022183	+	573	processed_pseudogene	ring finger protein 4 (RNF4) pseudogene	-
ENSG00000013561	415.405	371.609	433.516	328.357	257.331	301.692	406.843	295.793	0.460602	0.00754711	0.999474	RNF14	5	141958328	141990291	+	4987	protein_coding	ring finger protein 14 [Source:HGNC Symbol;Acc:HGNC:10058]	-
ENSG00000160818	357.018	366.504	471.378	273.802	322.653	249.711	398.3	282.055	0.49792	0.00755226	0.999474	GPATCH4	1	156594487	156601496	-	4437	protein_coding	G-patch domain containing 4 [Source:HGNC Symbol;Acc:HGNC:25982]	-
ENSG00000269486	33.5004	26.5435	32.1824	15.44	11.8768	10.1923	30.7421	12.503	1.29966	0.007785	0.999474	ERVK9-11	19	38935297	38938632	-	3336	lincRNA	endogenous retrovirus group K9, member 11 [Source:HGNC Symbol;Acc:HGNC:51160]	-
ENSG00000177374	26.8003	36.7525	32.1824	14.4106	16.8255	7.1346	31.9117	12.7902	1.31663	0.00839578	0.999474	HIC1	17	2054154	2063241	+	8108	protein_coding	HIC ZBTB transcriptional repressor 1 [Source:HGNC Symbol;Acc:HGNC:4909]	ZBTB
ENSG00000186871	328.304	304.229	371.991	270.714	198.936	243.596	334.841	237.749	0.494927	0.00841298	0.999474	ERCC6L	X	72204657	72239047	-	4364	protein_coding	ERCC excision repair 6 like, spindle assembly checkpoint helicase [Source:HGNC Symbol;Acc:HGNC:20794]	-
ENSG00000175691	235.46	230.724	241.368	173.957	164.296	166.134	235.851	168.129	0.488556	0.00854958	0.999474	ZNF77	19	2933218	2944971	-	2437	protein_coding	zinc finger protein 77 [Source:HGNC Symbol;Acc:HGNC:13150]	zf-C2H2
ENSG00000204745	119.644	81.6722	72.8837	52.4959	51.4661	55.0383	91.4	53.0001	0.786698	0.0085579	0.999474	AC083899.1	2	87125198	87196629	+	3795	unprocessed_pseudogene	anaphase promoting complex subunit 1 (ANAPC1) pseudogene	-
ENSG00000154743	152.187	151.094	200.667	112.197	100.953	120.269	167.983	111.14	0.596931	0.00861697	0.999474	TSEN2	3	12484432	12539623	+	5667	protein_coding	tRNA splicing endonuclease subunit 2 [Source:HGNC Symbol;Acc:HGNC:28422]	-
ENSG00000197380	6.70007	4.08361	8.51887	0	0.989733	0	6.43419	0.329911	4.15074	0.00920928	1	DACT3	19	46647612	46661138	-	5361	protein_coding	dishevelled binding antagonist of beta catenin 3 [Source:HGNC Symbol;Acc:HGNC:30745]	-
ENSG00000272540	3.82861	5.10451	4.73271	0	0	0	4.55528	0	4.61156	0.00937734	1	AL662797.1	6	30723105	30723877	-	773	antisense	novel transcript, antisense to TUBB	-
ENSG00000240024	197.174	137.822	168.484	117.344	110.85	107.019	167.827	111.738	0.587856	0.00957905	0.999474	LINC00888	3	183447608	183456013	+	2131	transcribed_unprocessed_pseudogene	long intergenic non-protein coding RNA 888 [Source:HGNC Symbol;Acc:HGNC:48575]	-
ENSG00000181754	29.6718	22.4599	33.1289	11.3227	14.846	7.1346	28.4202	11.1011	1.35584	0.00969291	0.999474	AMIGO1	1	109504175	109509738	-	5144	protein_coding	adhesion molecule with Ig like domain 1 [Source:HGNC Symbol;Acc:HGNC:20824]	-
ENSG00000228716	1370.64	1419.05	1451.99	1225.93	869.976	1122.17	1413.9	1072.69	0.398623	0.00975791	0.999474	DHFR	5	80626228	80654983	-	4409	protein_coding	dihydrofolate reductase [Source:HGNC Symbol;Acc:HGNC:2861]	-
ENSG00000266980	2.87146	8.16722	2.83962	0	0	0	4.6261	0	4.63055	0.0100682	1	AC087289.1	17	75818815	75820055	-	890	antisense	novel transcript, antisense to UNK	-
ENSG00000186141	420.19	406.319	425.944	316.005	271.187	344.499	417.484	310.564	0.427242	0.0103918	0.999474	POLR3C	1	145824088	145842505	+	2793	protein_coding	RNA polymerase III subunit C [Source:HGNC Symbol;Acc:HGNC:30076]	-
ENSG00000186594	134.959	121.487	91.8145	79.2586	71.2608	68.2883	116.087	72.9359	0.67024	0.0105912	0.999474	MIR22HG	17	1711493	1717174	-	2986	lincRNA	MIR22 host gene [Source:HGNC Symbol;Acc:HGNC:28219]	-
ENSG00000153201	2898.26	2482.84	2730.77	2260.41	1654.83	2262.69	2703.96	2059.31	0.393057	0.0106684	0.999474	RANBP2	2	108719481	108785811	+	12302	protein_coding	RAN binding protein 2 [Source:HGNC Symbol;Acc:HGNC:9848]	-
ENSG00000196659	148.359	152.115	167.538	98.8159	107.881	111.096	156.004	105.931	0.558526	0.010692	0.999474	TTC30B	2	177548998	177553014	-	4017	protein_coding	tetratricopeptide repeat domain 30B [Source:HGNC Symbol;Acc:HGNC:26425]	-
ENSG00000280049	24.886	18.3763	9.46541	5.14666	1.97947	7.1346	17.5759	4.75358	1.88972	0.0108206	0.999474	AC079597.1	12	87041916	87042423	+	508	TEC	novel transcript	-
ENSG00000004766	470.919	399.173	424.051	368.501	234.567	320.038	431.381	307.702	0.488144	0.0110707	0.999474	VPS50	7	93232340	93361121	+	9557	protein_coding	VPS50, EARP/GARPII complex subunit [Source:HGNC Symbol;Acc:HGNC:25956]	-
ENSG00000171246	9.57153	12.2508	4.73271	2.05866	0.989733	0	8.85169	1.01613	3.12378	0.0110885	0.999474	NPTX1	17	80467148	80477843	-	6703	protein_coding	neuronal pentraxin 1 [Source:HGNC Symbol;Acc:HGNC:7952]	-
ENSG00000250320	7.65723	4.08361	6.62579	0	0.989733	0	6.12221	0.329911	4.07867	0.0111743	1	AC113383.1	5	84384427	84490765	+	1370	antisense	uncharacterized LOC105379057 [Source:NCBI gene;Acc:105379057]	-
ENSG00000186300	406.79	395.089	367.258	278.949	270.197	323.095	389.713	290.747	0.422686	0.0115112	0.999474	ZNF555	19	2841435	2860484	+	8557	protein_coding	zinc finger protein 555 [Source:HGNC Symbol;Acc:HGNC:28382]	zf-C2H2
ENSG00000101639	2114.35	1888.67	1971.65	1630.46	1364.84	1694.98	1991.56	1563.43	0.349333	0.0115328	0.999474	CEP192	18	12991362	13125052	+	9901	protein_coding	centrosomal protein 192 [Source:HGNC Symbol;Acc:HGNC:25515]	-
ENSG00000177200	684.365	773.844	725.997	593.925	507.733	585.037	728.069	562.232	0.372922	0.0116412	0.999474	CHD9	16	53055033	53329150	+	16504	protein_coding	chromodomain helicase DNA binding protein 9 [Source:HGNC Symbol;Acc:HGNC:25701]	-
ENSG00000177058	277.574	264.414	286.802	223.365	175.183	201.807	276.263	200.118	0.465876	0.0118995	0.999474	SLC38A9	5	55625845	55773194	-	8823	protein_coding	solute carrier family 38 member 9 [Source:HGNC Symbol;Acc:HGNC:26907]	-
ENSG00000170270	152.187	106.174	139.142	86.4639	42.5585	103.961	132.501	77.6613	0.772734	0.0119718	0.999474	GON7	14	93202894	93207094	-	1154	protein_coding	GON7, KEOPS complex subunit [Source:HGNC Symbol;Acc:HGNC:20356]	-
ENSG00000116489	4149.26	3594.6	4207.38	3351.51	2403.07	3350.2	3983.74	3034.93	0.392575	0.0120302	0.999474	CAPZA1	1	112619173	112671619	+	4130	protein_coding	capping actin protein of muscle Z-line subunit alpha 1 [Source:HGNC Symbol;Acc:HGNC:1488]	-
ENSG00000168152	238.331	237.87	266.925	203.808	146.481	175.307	247.709	175.199	0.500492	0.0120423	0.999474	THAP9	4	82900684	82919969	+	4332	protein_coding	THAP domain containing 9 [Source:HGNC Symbol;Acc:HGNC:23192]	THAP
ENSG00000188124	9.57153	6.12542	12.305	2.05866	1.97947	0	9.334	1.34604	2.79345	0.0129298	0.999474	OR2AG2	11	6765626	6771976	-	4224	protein_coding	olfactory receptor family 2 subfamily AG member 2 [Source:HGNC Symbol;Acc:HGNC:15143]	-
ENSG00000138792	156.973	127.613	130.623	99.8452	65.3224	102.942	138.403	89.3699	0.632359	0.0130444	0.999474	ENPEP	4	110365733	110565285	+	7802	protein_coding	glutamyl aminopeptidase [Source:HGNC Symbol;Acc:HGNC:3355]	-
ENSG00000205364	165.588	204.181	212.972	109.109	94.0247	174.288	194.247	125.807	0.627044	0.013064	0.999474	MT1M	16	56632233	56633986	+	942	protein_coding	metallothionein 1M [Source:HGNC Symbol;Acc:HGNC:14296]	-
ENSG00000198074	44.0291	30.6271	24.6101	13.3813	17.8152	12.2307	33.0887	14.4758	1.19155	0.0131886	0.999474	AKR1B10	7	134527592	134541408	+	1744	protein_coding	aldo-keto reductase family 1 member B10 [Source:HGNC Symbol;Acc:HGNC:382]	-
ENSG00000151929	1094.03	991.297	1007.12	715.386	892.74	805.191	1030.81	804.439	0.357628	0.013413	0.999474	BAG3	10	119651370	119677819	+	2747	protein_coding	BCL2 associated athanogene 3 [Source:HGNC Symbol;Acc:HGNC:939]	-
ENSG00000180999	38.2861	26.5435	29.3428	12.352	16.8255	12.2307	31.3908	13.8027	1.18494	0.0134551	0.999474	C1orf105	1	172420688	172468831	+	1725	protein_coding	chromosome 1 open reading frame 105 [Source:HGNC Symbol;Acc:HGNC:29591]	-
ENSG00000006283	28.7146	54.1078	36.9151	12.352	25.7331	16.3077	39.9125	18.1309	1.13386	0.0136299	0.999474	CACNA1G	17	50561068	50627474	+	9709	protein_coding	calcium voltage-gated channel subunit alpha1 G [Source:HGNC Symbol;Acc:HGNC:1394]	-
ENSG00000270228	25.8431	11.2299	18.9308	6.17599	2.9692	8.15383	18.668	5.76634	1.70029	0.0136815	0.999474	AC079880.1	4	67718996	67724262	-	2046	processed_pseudogene	HEAT repeat containing 2 (HEATR2) pseudogene	-
ENSG00000136197	15.3145	15.3135	10.412	2.05866	1.97947	6.11537	13.68	3.3845	2.01609	0.014061	0.999474	C7orf25	7	42908726	42912305	-	3248	protein_coding	chromosome 7 open reading frame 25 [Source:HGNC Symbol;Acc:HGNC:21703]	-
ENSG00000075131	379.033	311.375	373.884	287.184	221.7	272.134	354.764	260.339	0.447356	0.0142809	0.999474	TIPIN	15	66336206	66386746	-	2755	protein_coding	TIMELESS interacting protein [Source:HGNC Symbol;Acc:HGNC:30750]	-
ENSG00000187479	10.5287	4.08361	10.412	0	1.97947	1.01923	8.34142	0.999565	3.05201	0.0146163	0.999474	C11orf96	11	43942505	43944338	+	1834	protein_coding	chromosome 11 open reading frame 96 [Source:HGNC Symbol;Acc:HGNC:38675]	-
ENSG00000205336	19.1431	19.3972	13.2516	4.11733	7.91787	4.07691	17.2639	5.3707	1.67993	0.014661	0.999474	ADGRG1	16	57610652	57665580	+	8659	protein_coding	adhesion G protein-coupled receptor G1 [Source:HGNC Symbol;Acc:HGNC:4512]	-
ENSG00000261701	67.0007	44.9197	71.9371	43.2319	34.6407	18.3461	61.2859	32.0729	0.935843	0.0147837	0.999474	HPR	16	72063148	72077246	+	1924	protein_coding	haptoglobin-related protein [Source:HGNC Symbol;Acc:HGNC:5156]	-
ENSG00000167065	92.8439	65.3378	58.6856	37.056	48.4969	39.7499	72.2891	41.7676	0.790946	0.0154538	0.999474	DUSP18	22	30652051	30667890	-	4450	protein_coding	dual specificity phosphatase 18 [Source:HGNC Symbol;Acc:HGNC:18484]	-
ENSG00000197841	232.588	237.87	226.223	211.013	112.83	147.788	232.227	157.21	0.563641	0.0155138	0.999474	ZNF181	19	34734155	34745378	+	6266	protein_coding	zinc finger protein 181 [Source:HGNC Symbol;Acc:HGNC:12971]	zf-C2H2
ENSG00000196912	157.93	154.156	211.079	138.96	104.912	111.096	174.388	118.322	0.560806	0.0156384	0.999474	ANKRD36B	2	97492663	97589965	-	6771	protein_coding	ankyrin repeat domain 36B [Source:HGNC Symbol;Acc:HGNC:29333]	-
ENSG00000138778	1491.24	1270	1445.37	1152.85	752.197	1209.82	1402.21	1038.29	0.433763	0.0159207	0.999474	CENPE	4	103105806	103198409	-	9444	protein_coding	centromere protein E [Source:HGNC Symbol;Acc:HGNC:1856]	-
ENSG00000224411	130.173	143.947	130.623	100.875	77.1992	94.7883	134.914	90.954	0.569106	0.0159816	0.999474	HSP90AA2P	11	27888838	27891033	-	2196	processed_pseudogene	heat shock protein 90 alpha family class A member 2, pseudogene [Source:HGNC Symbol;Acc:HGNC:5256]	-
ENSG00000230162	4.78577	11.2299	5.67925	1.02933	0	1.01923	7.23165	0.682854	3.4131	0.0161016	1	CT45A11P	X	135942478	135947139	-	1134	unprocessed_pseudogene	cancer/testis antigen family 45 member A11, pseudogene [Source:HGNC Symbol;Acc:HGNC:51336]	-
ENSG00000237489	14.3573	26.5435	19.8774	9.26399	4.94867	7.1346	20.2594	7.11575	1.50997	0.0161428	0.999474	C10orf143	10	130020025	130110817	-	6794	protein_coding	chromosome 10 open reading frame 143 [Source:HGNC Symbol;Acc:HGNC:48677]	-
ENSG00000274383	4.78577	8.16722	3.78617	0	0.989733	0	5.57972	0.329911	3.94024	0.0165567	1	AC103691.1	15	64950916	64951435	-	520	antisense	novel transcript, antisense to ANKDD1A	-
ENSG00000100629	102.415	109.237	108.852	72.0532	56.4148	79.4998	106.835	69.3226	0.624654	0.0168688	0.999474	CEP128	14	80476983	80959517	-	9400	protein_coding	centrosomal protein 128 [Source:HGNC Symbol;Acc:HGNC:20359]	-
ENSG00000197147	347.447	332.814	337.915	267.626	236.546	267.038	339.392	257.07	0.401124	0.0169757	0.999474	LRRC8B	1	89524836	89597864	+	8213	protein_coding	leucine rich repeat containing 8 VRAC subunit B [Source:HGNC Symbol;Acc:HGNC:30692]	-
ENSG00000142556	300.546	292.999	294.374	204.837	165.285	264.999	295.973	211.707	0.483887	0.0172265	0.999474	ZNF614	19	52012765	52030240	-	5813	protein_coding	zinc finger protein 614 [Source:HGNC Symbol;Acc:HGNC:24722]	zf-C2H2
ENSG00000132780	2555.6	2606.36	2596.36	2233.65	1992.33	2125.09	2586.11	2117.03	0.288785	0.0178443	0.999474	NASP	1	45583846	45618904	+	8304	protein_coding	nuclear autoantigenic sperm protein [Source:HGNC Symbol;Acc:HGNC:7644]	-
ENSG00000168818	631.721	526.786	601.054	448.789	481.01	439.288	586.52	456.362	0.362226	0.0179761	0.999474	STX18	4	4415742	4542346	-	5332	protein_coding	syntaxin 18 [Source:HGNC Symbol;Acc:HGNC:15942]	-
ENSG00000102241	1445.3	1257.75	1377.22	1136.38	1011.51	1123.19	1360.09	1090.36	0.319117	0.0180298	0.999474	HTATSF1	X	136497079	136512346	+	3136	protein_coding	HIV-1 Tat specific factor 1 [Source:HGNC Symbol;Acc:HGNC:5276]	-
ENSG00000236953	6.70007	8.16722	1.89308	1.02933	0	0	5.58679	0.343111	3.94194	0.0182074	1	ZDHHC20-IT1	13	21376977	21377874	-	440	sense_intronic	ZDHHC20 intronic transcript 1 [Source:HGNC Symbol;Acc:HGNC:39900]	-
ENSG00000243584	2.87146	6.12542	2.83962	0	0	0	3.9455	0	4.40193	0.0182507	1	AC068769.1	3	183613620	183616742	+	2426	processed_pseudogene	prickle homolog 1 (Drosophila) (PRICKLE1) pseudogene	-
ENSG00000279900	8.61438	3.06271	4.73271	1.02933	0	0	5.46993	0.343111	3.91647	0.0182619	1	AP001767.4	11	83083687	83084138	+	452	TEC	TEC	-
ENSG00000167981	367.547	252.163	325.61	230.57	191.019	256.846	315.107	226.145	0.479612	0.018314	0.999474	ZNF597	16	3432422	3443553	-	5524	protein_coding	zinc finger protein 597 [Source:HGNC Symbol;Acc:HGNC:26573]	zf-C2H2
ENSG00000280035	12.443	12.2508	12.305	5.14666	2.9692	1.01923	12.333	3.04503	2.01987	0.018351	0.999474	AC011676.5	8	141224288	141226947	-	2660	TEC	TEC	-
ENSG00000257267	373.29	350.17	367.258	297.477	265.249	271.115	363.573	277.947	0.387783	0.0184583	0.999474	ZNF271P	18	35290282	35328390	+	7450	transcribed_unitary_pseudogene	zinc finger protein 271, pseudogene [Source:HGNC Symbol;Acc:HGNC:13065]	-
ENSG00000273010	6.70007	2.04181	7.57233	0	0.989733	0	5.43807	0.329911	3.90937	0.0194942	1	AL360270.3	1	110963302	110964649	+	1348	antisense	novel transcript, antisense to LRIF1	-
ENSG00000091138	190.474	155.177	162.805	129.696	101.943	124.346	169.485	118.661	0.515292	0.0195347	0.999474	SLC26A3	7	107765467	107803225	-	3382	protein_coding	solute carrier family 26 member 3 [Source:HGNC Symbol;Acc:HGNC:3018]	-
ENSG00000238151	6.70007	12.2508	5.67925	3.088	0	0	8.21005	1.02933	3.00744	0.0195754	0.999474	MLLT10P1	20	30403123	30403384	-	262	processed_pseudogene	myeloid/lymphoid or mixed-lineage leukemia; translocated to, 10 pseudogene 1 [Source:HGNC Symbol;Acc:HGNC:15794]	-
ENSG00000266117	15.3145	7.14632	12.305	4.11733	2.9692	1.01923	11.5886	2.70192	2.10354	0.019812	0.999474	FBXO36P1	17	68095068	68095757	+	471	processed_pseudogene	F-box protein 36 pseudogene 1 [Source:HGNC Symbol;Acc:HGNC:50363]	-
ENSG00000198056	393.39	353.232	357.793	264.538	270.197	307.807	368.138	280.848	0.390654	0.0200405	0.999474	PRIM1	12	56731596	56752373	-	2437	protein_coding	DNA primase subunit 1 [Source:HGNC Symbol;Acc:HGNC:9369]	-
ENSG00000226200	36.3718	22.4599	33.1289	13.3813	14.846	14.2692	30.6535	14.1655	1.11521	0.0202287	0.999474	SGMS1-AS1	10	50624951	50641451	+	12420	antisense	SGMS1 antisense RNA 1 [Source:HGNC Symbol;Acc:HGNC:49683]	-
ENSG00000273706	34.4575	38.7943	36.9151	17.4986	24.7433	11.2115	36.7223	17.8178	1.04101	0.0202489	0.999474	LHX1	17	36936785	36944612	+	4882	protein_coding	LIM homeobox 1 [Source:HGNC Symbol;Acc:HGNC:6593]	-
ENSG00000187554	30.6289	31.648	30.2893	17.4986	13.8563	12.2307	30.8554	14.5286	1.08707	0.0203521	0.999474	TLR5	1	223109406	223143282	-	7765	protein_coding	toll like receptor 5 [Source:HGNC Symbol;Acc:HGNC:11851]	-
ENSG00000164219	313.946	330.773	333.183	275.861	209.823	248.692	325.967	244.792	0.41358	0.0208852	0.999474	PGGT1B	5	115204012	115262872	-	10064	protein_coding	protein geranylgeranyltransferase type I subunit beta [Source:HGNC Symbol;Acc:HGNC:8895]	-
ENSG00000096996	2.87146	2.04181	6.62579	0	0	0	3.84635	0	4.3708	0.0209791	1	IL12RB1	19	18058995	18098944	-	4298	protein_coding	interleukin 12 receptor subunit beta 1 [Source:HGNC Symbol;Acc:HGNC:5971]	-
ENSG00000261678	28.7146	22.4599	20.8239	9.26399	10.8871	10.1923	23.9995	10.1144	1.24626	0.0212978	0.999474	SCRT1	8	144330565	144336281	-	3779	protein_coding	scratch family transcriptional repressor 1 [Source:HGNC Symbol;Acc:HGNC:15950]	zf-C2H2
ENSG00000104131	1501.77	1149.54	1358.29	1085.95	781.889	1168.04	1336.53	1011.96	0.401656	0.0216221	0.999474	EIF3J	15	44537057	44563029	+	3195	protein_coding	eukaryotic translation initiation factor 3 subunit J [Source:HGNC Symbol;Acc:HGNC:3270]	-
ENSG00000173230	3523.28	3499.65	3796.58	3067.41	2566.38	3135.15	3606.5	2922.98	0.303241	0.0216774	0.999474	GOLGB1	3	121663199	121749767	-	11865	protein_coding	golgin B1 [Source:HGNC Symbol;Acc:HGNC:4429]	-
ENSG00000233124	7.65723	2.04181	1.89308	0	0	0	3.86404	0	4.37641	0.0222021	1	LINC00456	13	97172469	97179622	-	692	lincRNA	long intergenic non-protein coding RNA 456 [Source:HGNC Symbol;Acc:HGNC:42804]	-
ENSG00000132825	147.402	125.571	148.607	103.963	92.0452	97.8459	140.527	97.9512	0.52171	0.02229	0.999474	PPP1R3D	20	59936668	59940297	-	3630	protein_coding	protein phosphatase 1 regulatory subunit 3D [Source:HGNC Symbol;Acc:HGNC:9294]	-
ENSG00000271853	5.74292	1.0209	4.73271	0	0	0	3.83218	0	4.36619	0.0228427	1	AL162258.1	1	153626332	153634340	-	995	processed_transcript	novel transcript	-
ENSG00000029725	1225.16	1164.85	1301.49	1030.36	793.766	1074.27	1230.5	966.132	0.349218	0.0230916	0.999474	RABEP1	17	5282265	5385812	+	6531	protein_coding	rabaptin, RAB GTPase binding effector protein 1 [Source:HGNC Symbol;Acc:HGNC:17677]	-
ENSG00000168291	590.564	583.956	610.519	406.586	490.908	502.48	595.013	466.658	0.350458	0.0231421	0.999474	PDHB	3	58427630	58433857	-	4717	protein_coding	pyruvate dehydrogenase E1 beta subunit [Source:HGNC Symbol;Acc:HGNC:8808]	-
ENSG00000266283	13.4001	13.2717	10.412	2.05866	2.9692	5.09614	12.3613	3.37467	1.87228	0.0232263	0.999474	AC091588.3	18	22200619	22205229	-	770	antisense	novel transcript, antisense to GATA6	-
ENSG00000260400	82.3152	93.9231	63.4183	60.7306	40.5791	45.8653	79.8855	49.0583	0.703204	0.0237559	0.999474	AL513534.1	10	68698500	68700794	+	2295	sense_overlapping	novel transcript, overlapping to TET1	-
ENSG00000181938	113.901	94.944	100.333	76.1706	46.5175	76.4421	103.06	66.3767	0.636381	0.0239103	0.999474	GINS3	16	58295080	58406144	+	5105	protein_coding	GINS complex subunit 3 [Source:HGNC Symbol;Acc:HGNC:25851]	-
ENSG00000012048	1224.2	1156.68	1380.06	1115.8	792.776	1018.21	1253.65	975.594	0.362086	0.0241599	0.999474	BRCA1	17	43044295	43170245	-	9187	protein_coding	BRCA1, DNA repair associated [Source:HGNC Symbol;Acc:HGNC:1100]	-
ENSG00000084674	58336.6	55463.6	60202.9	49839.2	43498.8	50624.1	58001	47987.4	0.273429	0.0243887	0.999474	APOB	2	21001429	21044073	-	14828	protein_coding	apolipoprotein B [Source:HGNC Symbol;Acc:HGNC:603]	-
ENSG00000080839	266.089	260.33	256.513	220.277	139.552	205.884	260.977	188.571	0.469556	0.0244356	0.999474	RBL1	20	36996349	37095995	-	5954	protein_coding	RB transcriptional corepressor like 1 [Source:HGNC Symbol;Acc:HGNC:9893]	-
ENSG00000047634	4.78577	2.04181	8.51887	0	0	1.01923	5.11548	0.339743	3.82126	0.0244755	1	SCML1	X	17737449	17754988	+	5497	protein_coding	Scm polycomb group protein like 1 [Source:HGNC Symbol;Acc:HGNC:10580]	-
ENSG00000136870	418.276	368.546	411.746	289.242	301.869	336.345	399.522	309.152	0.370292	0.0247853	0.999474	ZNF189	9	101398873	101410660	+	3433	protein_coding	zinc finger protein 189 [Source:HGNC Symbol;Acc:HGNC:12980]	zf-C2H2
ENSG00000279520	63.1721	73.505	67.2044	37.056	47.5072	40.7691	67.9605	41.7774	0.700606	0.0249317	0.999474	AC093525.8	16	2516658	2517999	+	1342	TEC	tec	-
ENSG00000162614	141.659	80.6513	93.7076	66.9066	50.4764	80.5191	105.339	65.9674	0.676963	0.0251716	0.999474	NEXN	1	77888513	77943895	+	4436	protein_coding	nexilin F-actin binding protein [Source:HGNC Symbol;Acc:HGNC:29557]	-
ENSG00000137601	294.803	257.268	258.406	228.512	169.244	203.846	270.159	200.534	0.430662	0.0254742	0.999474	NEK1	4	169392857	169612629	-	8308	protein_coding	NIMA related kinase 1 [Source:HGNC Symbol;Acc:HGNC:7744]	-
ENSG00000123612	249.817	214.39	295.321	221.306	125.696	184.48	253.176	177.161	0.516417	0.0259239	0.999474	ACVR1C	2	157526767	157629005	-	9195	protein_coding	activin A receptor type 1C [Source:HGNC Symbol;Acc:HGNC:18123]	-
ENSG00000116127	733.179	736.071	706.12	577.455	494.867	645.172	725.123	572.498	0.341108	0.0260261	0.999474	ALMS1	2	73385758	73610793	+	14054	protein_coding	ALMS1, centrosome and basal body associated protein [Source:HGNC Symbol;Acc:HGNC:428]	-
ENSG00000189058	69.8722	83.714	65.3114	50.4373	45.5277	40.7691	72.9659	45.5781	0.677942	0.0261716	0.999474	APOD	3	195568702	195584205	-	2197	protein_coding	apolipoprotein D [Source:HGNC Symbol;Acc:HGNC:612]	-
ENSG00000244752	3.82861	4.08361	6.62579	0	0.989733	0	4.846	0.329911	3.74077	0.0269483	1	CRYBB2	22	25219522	25231869	+	886	protein_coding	crystallin beta B2 [Source:HGNC Symbol;Acc:HGNC:2398]	-
ENSG00000174173	864.309	663.587	761.019	630.981	479.031	650.268	762.972	586.76	0.379344	0.0270356	0.999474	TRMT10C	3	101561862	101566446	+	1888	protein_coding	tRNA methyltransferase 10C, mitochondrial RNase P subunit [Source:HGNC Symbol;Acc:HGNC:26022]	-
ENSG00000183091	538.877	544.141	566.978	454.965	370.16	468.845	549.999	431.323	0.350994	0.0271031	0.999474	NEB	2	151485336	151734487	-	30567	protein_coding	nebulin [Source:HGNC Symbol;Acc:HGNC:7720]	-
ENSG00000084453	625.021	609.479	637.022	511.578	382.037	550.383	623.841	481.333	0.374527	0.0271439	0.999474	SLCO1A2	12	21264600	21419594	-	11520	protein_coding	solute carrier organic anion transporter family member 1A2 [Source:HGNC Symbol;Acc:HGNC:10956]	-
ENSG00000257008	5.74292	3.06271	1.89308	0	0	0	3.56624	0	4.25927	0.0273195	1	GPR142	17	74367407	74372622	+	1608	protein_coding	G protein-coupled receptor 142 [Source:HGNC Symbol;Acc:HGNC:20088]	-
ENSG00000172315	163.673	157.219	141.981	111.168	107.881	113.134	154.291	110.728	0.47854	0.0273398	0.999474	TP53RK	20	46684365	46689779	-	3520	protein_coding	TP53 regulating kinase [Source:HGNC Symbol;Acc:HGNC:16197]	-
ENSG00000182759	22.9717	25.5226	19.8774	9.26399	11.8768	8.15383	22.7905	9.76487	1.22041	0.0273767	0.999474	MAFA	8	143419182	143430406	-	2504	protein_coding	MAF bZIP transcription factor A [Source:HGNC Symbol;Acc:HGNC:23145]	TF_bZIP
ENSG00000162669	57.4292	45.9406	52.0598	26.7626	28.7023	34.6538	51.8099	30.0396	0.787194	0.0274268	0.999474	HFM1	1	91260766	91404869	-	5827	protein_coding	HFM1, ATP dependent DNA helicase homolog [Source:HGNC Symbol;Acc:HGNC:20193]	-
ENSG00000187758	9.57153	9.18813	4.73271	2.05866	0.989733	1.01923	7.83079	1.35588	2.53219	0.0274377	0.999474	ADH1A	4	99276367	99291028	-	2258	protein_coding	alcohol dehydrogenase 1A (class I), alpha polypeptide [Source:HGNC Symbol;Acc:HGNC:249]	-
ENSG00000278974	44.9862	49.0033	49.2202	33.968	19.7947	26.4999	47.7366	26.7542	0.836851	0.0276028	0.999474	AC093909.6	4	188740507	188741281	-	775	TEC	tec	-
ENSG00000163378	54.5577	56.1497	43.5409	44.2613	19.7947	18.3461	51.4161	27.4674	0.905814	0.0276141	0.999474	EOGT	3	68975214	69013961	-	5645	protein_coding	EGF domain specific O-linked N-acetylglucosamine transferase [Source:HGNC Symbol;Acc:HGNC:28526]	-
ENSG00000267063	5.74292	2.04181	2.83962	0	0	0	3.54145	0	4.25075	0.0278271	1	AC006130.1	19	2847227	2858716	-	555	antisense	novel transcript, antisense to ZNF555	-
ENSG00000151726	1129.44	887.165	1092.31	831.7	761.105	879.594	1036.3	824.133	0.330861	0.0279965	0.999474	ACSL1	4	184755595	184826818	-	6284	protein_coding	acyl-CoA synthetase long chain family member 1 [Source:HGNC Symbol;Acc:HGNC:3569]	-
ENSG00000117724	3304.09	3207.68	3643.24	2808.02	2236.8	3071.96	3385	2705.59	0.323313	0.0285326	0.999474	CENPF	1	214603195	214664588	+	11690	protein_coding	centromere protein F [Source:HGNC Symbol;Acc:HGNC:1857]	-
ENSG00000091140	1638.65	1430.28	1497.43	1346.37	968.949	1288.3	1522.12	1201.21	0.34182	0.0288598	0.999474	DLD	7	107890970	107931730	+	5299	protein_coding	dihydrolipoamide dehydrogenase [Source:HGNC Symbol;Acc:HGNC:2898]	-
ENSG00000197619	258.431	187.846	212.972	180.133	101.943	174.288	219.75	152.121	0.531945	0.0288965	0.999474	ZNF615	19	51991332	52008230	-	4898	protein_coding	zinc finger protein 615 [Source:HGNC Symbol;Acc:HGNC:24740]	zf-C2H2
ENSG00000092020	536.006	340.982	392.815	333.504	239.515	349.595	423.267	307.538	0.461572	0.02905	0.999474	PPP2R3C	14	35085467	35122517	-	3863	protein_coding	protein phosphatase 2 regulatory subunit B''gamma [Source:HGNC Symbol;Acc:HGNC:17485]	-
ENSG00000168126	8.61438	3.06271	2.83962	0	0	1.01923	4.8389	0.339743	3.739	0.0293625	1	OR2W6P	6	27937465	27938403	+	939	unprocessed_pseudogene	olfactory receptor family 2 subfamily W member 6 pseudogene [Source:HGNC Symbol;Acc:HGNC:15072]	-
ENSG00000260088	20.1002	17.3553	9.46541	8.23466	4.94867	2.03846	15.6403	5.07393	1.62447	0.0294836	0.999474	AL445483.1	1	200669507	200694250	+	736	lincRNA	uncharacterized LOC101929224 [Source:NCBI gene;Acc:101929224]	-
ENSG00000225798	14.3573	3.06271	2.83962	2.05866	0	0	6.75321	0.686221	3.31583	0.0300665	1	AC025918.1	15	58889967	58894082	+	383	antisense	novel transcript	-
ENSG00000178789	1.91431	4.08361	8.51887	1.02933	0	0	4.83893	0.343111	3.73891	0.0301057	1	CD300LB	17	74521174	74531474	-	2720	protein_coding	CD300 molecule like family member b [Source:HGNC Symbol;Acc:HGNC:30811]	-
ENSG00000103599	129.216	123.529	102.226	74.1119	86.1068	84.596	118.324	81.6049	0.535274	0.0303236	0.999474	IQCH	15	67254800	67502260	+	7108	protein_coding	IQ motif containing H [Source:HGNC Symbol;Acc:HGNC:25721]	-
ENSG00000151632	499.634	373.65	375.777	316.005	293.951	343.48	416.354	317.812	0.390049	0.0303814	0.999474	AKR1C2	10	4987400	5018031	-	6461	protein_coding	aldo-keto reductase family 1 member C2 [Source:HGNC Symbol;Acc:HGNC:385]	-
ENSG00000246350	2.87146	1.0209	11.3585	1.02933	0	0	5.08362	0.343111	3.81315	0.0305157	1	AL049543.1	6	28587378	28591747	+	2874	antisense	novel transcript	-
ENSG00000114491	584.821	574.768	562.246	473.493	447.36	465.787	573.945	462.213	0.312417	0.0308136	0.999474	UMPS	3	124730366	124749273	+	7579	protein_coding	uridine monophosphate synthetase [Source:HGNC Symbol;Acc:HGNC:12563]	-
ENSG00000137628	293.846	250.121	260.299	196.602	158.357	238.499	268.089	197.82	0.439232	0.0308586	0.999474	DDX60	4	168216293	168318807	-	6750	protein_coding	DExD/H-box helicase 60 [Source:HGNC Symbol;Acc:HGNC:25942]	-
ENSG00000114744	421.147	376.713	397.547	340.709	229.618	332.269	398.469	300.865	0.406026	0.0314688	0.999474	COMMD2	3	149738470	149752499	-	4901	protein_coding	COMM domain containing 2 [Source:HGNC Symbol;Acc:HGNC:24993]	-
ENSG00000230359	23.9288	23.4808	25.5566	11.3227	9.89733	12.2307	24.3221	11.1502	1.12618	0.0315196	0.999474	TPI1P2	7	129055223	129057239	+	2017	transcribed_processed_pseudogene	triosephosphate isomerase 1 pseudogene 2 [Source:HGNC Symbol;Acc:HGNC:38069]	-
ENSG00000230863	32.5432	30.6271	27.4497	10.2933	18.8049	15.2884	30.2067	14.7956	1.02753	0.031582	0.999474	AL137803.1	1	75641178	75724049	-	2159	transcribed_processed_pseudogene	histidine acid phosphatase domain containing 1 (HISPPD1) pseudogene	-
ENSG00000048342	247.903	221.536	248.94	179.104	163.306	198.75	239.46	180.386	0.409371	0.0316308	0.999474	CC2D2A	4	15469865	15601557	+	7606	protein_coding	coiled-coil and C2 domain containing 2A [Source:HGNC Symbol;Acc:HGNC:29253]	-
ENSG00000143476	968.639	866.746	1010.91	805.967	667.08	809.268	948.764	760.772	0.318952	0.031676	0.999474	DTL	1	212035553	212107400	+	4916	protein_coding	denticleless E3 ubiquitin protein ligase homolog [Source:HGNC Symbol;Acc:HGNC:30288]	-
ENSG00000131470	257.474	139.864	187.415	134.843	153.409	115.173	194.918	134.475	0.536201	0.0317022	0.999474	PSMC3IP	17	42572315	42577831	-	2573	protein_coding	PSMC3 interacting protein [Source:HGNC Symbol;Acc:HGNC:17928]	-
ENSG00000249353	380.947	339.961	389.029	290.272	324.633	230.346	369.979	281.75	0.393049	0.0318457	0.999474	NPM1P27	5	93682838	93683667	-	830	processed_pseudogene	nucleophosmin 1 pseudogene 27 [Source:HGNC Symbol;Acc:HGNC:45206]	-
ENSG00000235142	740.837	692.172	737.356	597.013	552.271	611.537	723.455	586.94	0.301935	0.0324852	0.999474	LINC02532	6	106717452	106787541	-	6750	lincRNA	long intergenic non-protein coding RNA 2532 [Source:HGNC Symbol;Acc:HGNC:53549]	-
ENSG00000144867	797.309	673.796	782.79	588.778	644.316	578.922	751.298	604.005	0.315002	0.0325878	0.999474	SRPRB	3	133784033	133825772	+	4180	protein_coding	SRP receptor subunit beta [Source:HGNC Symbol;Acc:HGNC:24085]	-
ENSG00000123405	12.443	22.4599	14.1981	3.088	4.94867	9.17306	16.367	5.73657	1.50998	0.0327569	0.999474	NFE2	12	54292111	54301121	-	2469	protein_coding	nuclear factor, erythroid 2 [Source:HGNC Symbol;Acc:HGNC:7780]	TF_bZIP
ENSG00000196466	120.601	140.885	165.645	78.2292	92.0452	123.327	142.377	97.867	0.540976	0.0330099	0.999474	ZNF799	19	12390016	12401271	-	5055	protein_coding	zinc finger protein 799 [Source:HGNC Symbol;Acc:HGNC:28071]	zf-C2H2
ENSG00000116678	578.121	611.521	552.78	509.519	346.407	487.191	580.807	447.706	0.375745	0.0332174	0.999474	LEPR	1	65420652	65641559	+	11370	protein_coding	leptin receptor [Source:HGNC Symbol;Acc:HGNC:6554]	-
ENSG00000122952	536.963	508.41	555.62	409.674	465.175	402.595	533.664	425.815	0.325688	0.0332659	0.999474	ZWINT	10	56357228	56361275	-	2378	protein_coding	ZW10 interacting kinetochore protein [Source:HGNC Symbol;Acc:HGNC:13195]	-
ENSG00000129317	848.038	711.569	796.041	685.535	450.329	670.652	785.216	602.172	0.383374	0.0335168	0.999474	PUS7L	12	43718993	43758817	-	14037	protein_coding	pseudouridylate synthase 7 like [Source:HGNC Symbol;Acc:HGNC:25276]	-
ENSG00000142528	644.164	492.075	559.406	404.528	458.247	468.845	565.215	443.873	0.348911	0.0335817	0.999474	ZNF473	19	50025714	50053414	+	6898	protein_coding	zinc finger protein 473 [Source:HGNC Symbol;Acc:HGNC:23239]	zf-C2H2
ENSG00000143867	4.78577	9.18813	7.57233	3.088	0	0	7.18207	1.02933	2.81522	0.033624	0.999474	OSR1	2	19351485	19358653	-	5309	protein_coding	odd-skipped related transciption factor 1 [Source:HGNC Symbol;Acc:HGNC:8111]	zf-C2H2
ENSG00000172123	594.392	498.201	523.437	420.997	318.694	492.287	538.677	410.659	0.391966	0.0336571	0.999474	SLFN12	17	35411060	35433283	-	3560	protein_coding	schlafen family member 12 [Source:HGNC Symbol;Acc:HGNC:25500]	-
ENSG00000168955	233.545	153.135	196.881	144.106	123.717	151.865	194.52	139.896	0.476864	0.0337606	0.999474	TM4SF20	2	227362156	227381995	-	2757	protein_coding	transmembrane 4 L six family member 20 [Source:HGNC Symbol;Acc:HGNC:26230]	-
ENSG00000023228	3307.92	3079.04	3306.27	2854.34	2401.09	2769.24	3231.08	2674.89	0.272631	0.0338397	0.999474	NDUFS1	2	206114817	206159603	-	12268	protein_coding	NADH:ubiquinone oxidoreductase core subunit S1 [Source:HGNC Symbol;Acc:HGNC:7707]	-
ENSG00000165730	36.3718	61.2542	46.3805	32.9386	18.8049	28.5384	48.0022	26.7607	0.842914	0.033998	0.999474	STOX1	10	68827541	68895432	+	3904	protein_coding	storkhead box 1 [Source:HGNC Symbol;Acc:HGNC:23508]	-
ENSG00000169621	41.1576	31.648	35.9686	18.528	10.8871	26.4999	36.2581	18.6383	0.962753	0.0344369	0.999474	APLF	2	68467561	68655862	+	7135	protein_coding	aprataxin and PNKP like factor [Source:HGNC Symbol;Acc:HGNC:28724]	-
ENSG00000127980	602.049	540.058	586.856	477.61	399.852	496.364	576.321	457.942	0.33215	0.0344705	0.999474	PEX1	7	92487020	92528531	-	7849	protein_coding	peroxisomal biogenesis factor 1 [Source:HGNC Symbol;Acc:HGNC:8850]	-
ENSG00000142233	35.4147	43.8988	20.8239	21.616	16.8255	10.1923	33.3791	16.2112	1.0401	0.034475	0.999474	NTN5	19	48661407	48673081	-	3115	protein_coding	netrin 5 [Source:HGNC Symbol;Acc:HGNC:25208]	-
ENSG00000126759	16.2716	17.3553	15.1447	4.11733	5.9384	8.15383	16.2572	6.06985	1.42026	0.0344824	0.999474	CFP	X	47623172	47630305	-	5617	protein_coding	complement factor properdin [Source:HGNC Symbol;Acc:HGNC:8864]	-
ENSG00000273783	15.3145	20.4181	20.8239	5.14666	11.8768	5.09614	18.8521	7.3732	1.34986	0.034603	0.999474	AL136040.1	14	81221218	81222460	+	1130	antisense	uncharacterized LOC101928504 [Source:NCBI gene;Acc:101928504]	-
ENSG00000197299	580.035	528.828	580.23	503.343	381.047	448.461	563.031	444.284	0.342236	0.0347605	0.999474	BLM	15	90717327	90816165	+	6674	protein_coding	Bloom syndrome RecQ like helicase [Source:HGNC Symbol;Acc:HGNC:1058]	-
ENSG00000278053	1265.36	1153.62	1146.26	1045.8	749.228	1028.4	1188.41	941.144	0.336779	0.0350962	0.999474	DDX52	17	37609739	37643464	-	9546	protein_coding	DExD-box helicase 52 [Source:HGNC Symbol;Acc:HGNC:20038]	-
ENSG00000178715	7.65723	3.06271	7.57233	2.05866	0	0	6.09742	0.686221	3.16961	0.0353107	1	AL450998.1	1	15828232	15828669	+	438	processed_pseudogene	ribosomal protein S16 (RPS16) pseudogene	-
ENSG00000271064	11.4858	8.16722	6.62579	2.05866	1.97947	2.03846	8.75962	2.02553	2.11295	0.0353798	0.999474	AC027644.2	7	66748838	66749077	-	240	processed_pseudogene	coiled-coil-helix-coiled-coil-helix domain containing 2, pseudogene	-
ENSG00000183747	379.99	380.797	423.104	345.856	274.156	304.749	394.63	308.254	0.356894	0.0354356	0.999474	ACSM2A	16	20451461	20487667	+	8193	protein_coding	acyl-CoA synthetase medium chain family member 2A [Source:HGNC Symbol;Acc:HGNC:32017]	-
ENSG00000129518	703.508	667.67	715.585	593.925	506.744	586.056	695.588	562.242	0.307363	0.0357154	0.999474	EAPP	14	34515929	34539711	-	2030	protein_coding	E2F associated phosphoprotein [Source:HGNC Symbol;Acc:HGNC:19312]	-
ENSG00000269952	6.70007	3.06271	14.1981	1.02933	0	3.05769	7.98697	1.36234	2.56228	0.0359323	0.999474	AL117336.2	10	35210416	35210750	+	335	sense_intronic	novel transcript, sense intronic to CREM	-
ENSG00000172062	357.975	693.193	560.353	492.021	282.074	359.788	537.174	377.961	0.507079	0.0360099	0.999474	SMN1	5	70925030	70953942	+	3097	protein_coding	survival of motor neuron 1, telomeric [Source:HGNC Symbol;Acc:HGNC:11117]	-
ENSG00000108932	49.772	53.0869	65.3114	34.9973	24.7433	40.7691	56.0568	33.5033	0.744318	0.0360685	0.999474	SLC16A6	17	68267026	68291267	-	4061	protein_coding	solute carrier family 16 member 6 [Source:HGNC Symbol;Acc:HGNC:10927]	-
ENSG00000144306	676.707	614.583	679.617	569.221	389.955	568.73	656.969	509.302	0.367795	0.0361284	0.999474	SCRN3	2	174395730	174429575	+	4144	protein_coding	secernin 3 [Source:HGNC Symbol;Acc:HGNC:30382]	-
ENSG00000129028	114.858	102.09	73.8302	62.7893	53.4456	75.4229	96.9263	63.8859	0.601433	0.0368604	0.999474	THAP10	15	70881342	70892785	-	2399	protein_coding	THAP domain containing 10 [Source:HGNC Symbol;Acc:HGNC:23193]	THAP
ENSG00000198855	129.216	117.404	89.9214	75.1412	85.1171	70.3268	112.18	76.8617	0.544603	0.0369124	0.999474	FICD	12	108515185	108525837	+	4267	protein_coding	FIC domain containing [Source:HGNC Symbol;Acc:HGNC:18416]	-
ENSG00000165338	213.445	160.282	213.918	139.989	120.747	166.134	195.882	142.29	0.46244	0.0369871	0.999474	HECTD2	10	91409280	91514829	+	11550	protein_coding	HECT domain E3 ubiquitin protein ligase 2 [Source:HGNC Symbol;Acc:HGNC:26736]	-
ENSG00000171806	203.874	178.658	178.896	152.341	111.84	147.788	187.143	137.323	0.447427	0.0374555	0.999474	METTL18	1	169792529	169794966	-	1578	protein_coding	methyltransferase like 18 [Source:HGNC Symbol;Acc:HGNC:28793]	-
ENSG00000178425	534.092	482.887	570.764	433.349	376.099	452.538	529.248	420.662	0.331815	0.037557	0.999474	NT5DC1	6	116100849	116249497	+	7309	protein_coding	5'-nucleotidase domain containing 1 [Source:HGNC Symbol;Acc:HGNC:21556]	-
ENSG00000135838	106.244	74.5259	75.7233	55.5839	58.3943	55.0383	85.4977	56.3389	0.602272	0.03758	0.999474	NPL	1	182789293	182830384	+	4975	protein_coding	N-acetylneuraminate pyruvate lyase [Source:HGNC Symbol;Acc:HGNC:16781]	-
ENSG00000120738	110.073	96.9858	97.4938	55.5839	87.0965	62.1729	101.517	68.2845	0.57108	0.0377004	0.999474	EGR1	5	138465490	138469315	+	3138	protein_coding	early growth response 1 [Source:HGNC Symbol;Acc:HGNC:3238]	zf-C2H2
ENSG00000230280	19.1431	11.2299	6.62579	2.05866	0.989733	7.1346	12.3329	3.39433	1.86489	0.0378299	0.999474	HNRNPA1P59	1	202911812	202912729	+	918	processed_pseudogene	heterogeneous nuclear ribonucleoprotein A1 pseudogene 59 [Source:HGNC Symbol;Acc:HGNC:48789]	-
ENSG00000122483	450.819	327.71	322.771	304.682	186.07	308.826	367.1	266.526	0.462616	0.0378482	0.999474	CCDC18	1	93179919	93278730	+	5633	protein_coding	coiled-coil domain containing 18 [Source:HGNC Symbol;Acc:HGNC:30370]	-
ENSG00000162384	255.56	245.017	245.154	199.69	177.162	196.711	248.577	191.188	0.37903	0.0379142	0.999474	C1orf123	1	53214099	53220617	-	4487	protein_coding	chromosome 1 open reading frame 123 [Source:HGNC Symbol;Acc:HGNC:26059]	-
ENSG00000261270	10.5287	8.16722	11.3585	2.05866	1.97947	4.07691	10.0181	2.70502	1.89162	0.0381314	0.999474	AC012181.2	16	56940278	56941342	+	601	sense_intronic	novel transcript, sense intronic to HERPUD1	-
ENSG00000143756	1991.84	1651.82	1788.02	1532.68	1125.33	1637.9	1810.56	1431.97	0.338633	0.0381375	0.999474	FBXO28	1	224114087	224162047	+	6044	protein_coding	F-box protein 28 [Source:HGNC Symbol;Acc:HGNC:29046]	-
ENSG00000225854	8.61438	6.12542	11.3585	2.05866	2.9692	1.01923	8.69943	2.0157	2.10834	0.0384369	0.999474	AL451139.1	1	26326688	26327033	+	346	processed_pseudogene	ribosomal protein L34 (RPL34) pseudogene	-
ENSG00000254612	154.102	68.4005	180.789	74.1119	80.1684	100.904	134.431	85.0613	0.662059	0.038566	0.999474	AP001000.1	11	127940913	127941654	-	742	processed_pseudogene	similar to DnaJ (Hsp40) homolog, subfamily B, member 6 pseudogene	-
ENSG00000132622	17.2288	9.18813	11.3585	5.14666	3.95893	3.05769	12.5918	4.05443	1.63734	0.0387307	0.999474	HSPA12B	20	3732667	3753111	+	3151	protein_coding	heat shock protein family A (Hsp70) member 12B [Source:HGNC Symbol;Acc:HGNC:16193]	-
ENSG00000175087	287.146	181.721	205.399	171.898	107.881	190.596	224.755	156.792	0.520713	0.0387482	0.999474	PDIK1L	1	26111165	26125543	+	4535	protein_coding	PDLIM1 interacting kinase 1 like [Source:HGNC Symbol;Acc:HGNC:18981]	-
ENSG00000169432	597.264	549.246	581.176	467.317	385.006	516.749	575.895	456.357	0.336043	0.0387813	0.999474	SCN9A	2	166195185	166376001	-	13741	protein_coding	sodium voltage-gated channel alpha subunit 9 [Source:HGNC Symbol;Acc:HGNC:10597]	-
ENSG00000085662	151.23	111.278	104.12	90.5812	76.2095	87.6537	122.209	84.8148	0.52775	0.0389518	0.999474	AKR1B1	7	134442350	134459284	-	3660	protein_coding	aldo-keto reductase family 1 member B [Source:HGNC Symbol;Acc:HGNC:381]	-
ENSG00000248498	246.946	232.766	230.956	214.101	130.645	178.365	236.889	174.37	0.442897	0.0391558	0.999474	ASNSP1	8	46579213	46638886	-	2835	transcribed_unprocessed_pseudogene	asparagine synthetase pseudogene 1 [Source:HGNC Symbol;Acc:HGNC:754]	-
ENSG00000234255	5.74292	2.04181	1.89308	0	0	0	3.22594	0	4.11568	0.0394569	1	AC012370.2	2	65439888	65456571	-	2522	lincRNA	uncharacterized LOC105374780 [Source:NCBI gene;Acc:105374780]	-
ENSG00000142875	548.449	565.58	529.117	492.021	400.842	423.999	547.715	438.954	0.319466	0.0398309	0.999474	PRKACB	1	84078062	84238498	+	6730	protein_coding	protein kinase cAMP-activated catalytic subunit beta [Source:HGNC Symbol;Acc:HGNC:9381]	-
ENSG00000115423	866.224	887.165	897.321	756.559	533.466	793.979	883.57	694.668	0.347276	0.0399351	0.999474	DNAH6	2	84516455	84819589	+	13514	protein_coding	dynein axonemal heavy chain 6 [Source:HGNC Symbol;Acc:HGNC:2951]	-
ENSG00000165474	73.7008	87.7976	79.5095	56.6133	43.5483	59.1153	80.336	53.0923	0.597762	0.0402034	0.999474	GJB2	13	20187463	20193010	-	2546	protein_coding	gap junction protein beta 2 [Source:HGNC Symbol;Acc:HGNC:4284]	-
ENSG00000085760	1048.08	1081.14	1124.49	980.953	835.335	860.229	1084.57	892.172	0.281861	0.0403963	0.999474	MTIF2	2	55236595	55269347	-	3374	protein_coding	mitochondrial translational initiation factor 2 [Source:HGNC Symbol;Acc:HGNC:7441]	-
ENSG00000099290	1103.6	1050.51	1059.18	941.839	873.935	845.96	1071.1	887.244	0.271768	0.0404038	0.999474	WASHC2A	10	50067888	50133506	+	5159	protein_coding	WASH complex subunit 2A [Source:HGNC Symbol;Acc:HGNC:23416]	-
ENSG00000115525	223.974	252.163	251.78	214.101	174.193	163.077	242.639	183.79	0.400893	0.040407	0.999474	ST3GAL5	2	85837120	85905199	-	16318	protein_coding	ST3 beta-galactoside alpha-2,3-sialyltransferase 5 [Source:HGNC Symbol;Acc:HGNC:10872]	-
ENSG00000227973	2.87146	8.16722	0	0	0	0	3.67956	0	4.29909	0.04058	1	PIN4P1	15	43875849	43876244	-	396	processed_pseudogene	peptidylprolyl cis/trans isomerase, NIMA-interacting 4 pseudogene 1 [Source:HGNC Symbol;Acc:HGNC:44193]	-
ENSG00000086200	626.935	514.535	654.06	509.519	373.13	513.691	598.51	465.447	0.363421	0.0406746	0.999474	IPO11	5	62403972	62628582	+	7540	protein_coding	importin 11 [Source:HGNC Symbol;Acc:HGNC:20628]	-
ENSG00000225222	5.74292	3.06271	0.946541	0	0	0	3.25072	0	4.12506	0.0407847	1	CHCHD4P5	1	246178778	246179204	+	427	processed_pseudogene	coiled-coil-helix-coiled-coil-helix domain containing 4 pseudogene 5 [Source:HGNC Symbol;Acc:HGNC:44493]	-
ENSG00000249986	5.74292	3.06271	0.946541	0	0	0	3.25072	0	4.12506	0.0407847	1	YWHAQP6	3	141600276	141600579	-	304	processed_pseudogene	YWHAQ pseudogene 6 [Source:HGNC Symbol;Acc:HGNC:37685]	-
ENSG00000225096	38.2861	20.4181	21.7705	9.26399	9.89733	18.3461	26.8249	12.5025	1.1032	0.0411672	0.999474	AL445250.1	6	57961438	58438364	+	6798	lincRNA	uncharacterized LOC101927293 [Source:NCBI gene;Acc:101927293]	-
ENSG00000204531	4.78577	1.0209	3.78617	0	0	0	3.19761	0	4.10483	0.0415947	1	POU5F1	6	31164337	31180731	-	2896	protein_coding	POU class 5 homeobox 1 [Source:HGNC Symbol;Acc:HGNC:9221]	Pou
ENSG00000129535	13.4001	8.16722	10.412	1.02933	3.95893	4.07691	10.6598	3.02173	1.81657	0.0416546	0.999474	NRL	14	24080107	24115014	-	3113	protein_coding	neural retina leucine zipper [Source:HGNC Symbol;Acc:HGNC:8002]	TF_bZIP
ENSG00000186026	49.772	47.9824	45.434	28.8213	29.692	27.5192	47.7295	28.6775	0.734696	0.0418335	0.999474	ZNF284	19	44072144	44089613	+	4351	protein_coding	zinc finger protein 284 [Source:HGNC Symbol;Acc:HGNC:13078]	zf-C2H2
ENSG00000138433	1061.48	1310.84	1126.38	1099.33	820.489	874.498	1166.24	931.438	0.32429	0.0422029	0.999474	CIR1	2	174348022	174395715	-	3181	protein_coding	corepressor interacting with RBPJ, 1 [Source:HGNC Symbol;Acc:HGNC:24217]	-
ENSG00000232040	258.431	192.951	224.33	203.808	137.573	155.942	225.237	165.774	0.443408	0.0423605	0.999474	ZBED9	6	28570535	28616212	-	8198	protein_coding	zinc finger BED-type containing 9 [Source:HGNC Symbol;Acc:HGNC:13851]	-
ENSG00000131845	265.131	240.933	305.733	211.013	186.07	225.25	270.599	207.444	0.3843	0.0429395	0.999474	ZNF304	19	57351307	57359898	+	4609	protein_coding	zinc finger protein 304 [Source:HGNC Symbol;Acc:HGNC:13505]	zf-C2H2
ENSG00000094804	1346.71	1185.27	1340.3	1108.59	983.795	1106.88	1290.76	1066.42	0.275691	0.0429688	0.999474	CDC6	17	40287633	40304657	+	5557	protein_coding	cell division cycle 6 [Source:HGNC Symbol;Acc:HGNC:1744]	-
ENSG00000146839	2.87146	4.08361	5.67925	0	0	1.01923	4.21144	0.339743	3.53759	0.0429759	1	ZAN	7	100733626	100797797	+	8841	protein_coding	zonadhesin (gene/pseudogene) [Source:HGNC Symbol;Acc:HGNC:12857]	-
ENSG00000070269	549.406	611.521	570.764	464.229	456.267	488.211	577.23	469.569	0.297646	0.0429917	0.999474	TMEM260	14	56488354	56650606	+	8077	protein_coding	transmembrane protein 260 [Source:HGNC Symbol;Acc:HGNC:20185]	-
ENSG00000223803	113.901	177.637	159.019	130.725	75.2197	103.961	150.186	103.302	0.540112	0.0431523	0.999474	RPS20P14	3	186900198	186900557	+	360	processed_pseudogene	ribosomal protein S20 pseudogene 14 [Source:HGNC Symbol;Acc:HGNC:36692]	-
ENSG00000005189	381.904	372.63	373.884	324.24	259.31	307.807	376.139	297.119	0.340623	0.0431961	0.999474	REXO5	16	20806429	20849668	+	4114	protein_coding	RNA exonuclease 5 [Source:HGNC Symbol;Acc:HGNC:24661]	-
ENSG00000267334	6.70007	2.04181	0.946541	0	0	0	3.22947	0	4.11697	0.043477	1	AC015936.1	17	44947912	44948939	+	1028	lincRNA	novel transcript	-
ENSG00000164597	904.51	883.081	892.589	769.94	674.998	766.46	893.393	737.133	0.277538	0.0440318	0.999474	COG5	7	107201555	107564514	-	8467	protein_coding	component of oligomeric golgi complex 5 [Source:HGNC Symbol;Acc:HGNC:14857]	-
ENSG00000154040	36.3718	36.7525	35.9686	20.5866	13.8563	25.4807	36.3643	19.9745	0.86583	0.0442618	0.999474	CABYR	18	24138956	24161603	+	3518	protein_coding	calcium binding tyrosine phosphorylation regulated [Source:HGNC Symbol;Acc:HGNC:15569]	-
ENSG00000279306	9.57153	6.12542	5.67925	0	1.97947	2.03846	7.1254	1.33931	2.40566	0.0444291	0.999474	AL139288.1	1	228486188	228487120	-	933	TEC	novel transcript	-
ENSG00000163319	125.387	120.467	159.965	110.139	79.1787	98.8652	135.273	96.0608	0.49534	0.0445291	0.999474	MRPS18C	4	83455932	83469735	+	4866	protein_coding	mitochondrial ribosomal protein S18C [Source:HGNC Symbol;Acc:HGNC:16633]	-
ENSG00000136274	6.70007	3.06271	2.83962	0	0.989733	0	4.2008	0.329911	3.53461	0.0445904	1	NACAD	7	45080438	45088914	-	4917	protein_coding	NAC alpha domain containing [Source:HGNC Symbol;Acc:HGNC:22196]	-
ENSG00000122176	79.4437	62.2751	67.2044	41.1733	58.3943	32.6153	69.6411	44.061	0.65967	0.0446853	0.999474	FMOD	1	203340628	203351758	-	3401	protein_coding	fibromodulin [Source:HGNC Symbol;Acc:HGNC:3774]	-
ENSG00000100815	1061.48	958.628	977.777	853.316	631.45	905.075	999.296	796.614	0.327305	0.0447628	0.999474	TRIP11	14	91965991	92040896	-	10372	protein_coding	thyroid hormone receptor interactor 11 [Source:HGNC Symbol;Acc:HGNC:12305]	-
ENSG00000198440	71.7865	78.6095	76.6699	55.5839	43.5483	51.9807	75.6886	50.371	0.58797	0.0448355	0.999474	ZNF583	19	56397966	56436035	+	8060	protein_coding	zinc finger protein 583 [Source:HGNC Symbol;Acc:HGNC:26427]	zf-C2H2
ENSG00000270130	12.443	14.2926	8.51887	2.05866	5.9384	3.05769	11.7515	3.68492	1.6665	0.0449435	0.999474	AC068790.7	12	123960717	123961244	-	528	sense_intronic	novel transcript, sense intronic to CCDC92	-
ENSG00000164077	133.044	96.9858	123.997	69.9946	83.1376	94.7883	118.009	82.6402	0.514838	0.045112	0.999474	MON1A	3	49907160	49930173	-	6446	protein_coding	MON1 homolog A, secretory trafficking associated [Source:HGNC Symbol;Acc:HGNC:28207]	-
ENSG00000134240	572.378	676.859	685.296	544.517	543.364	472.922	644.844	520.267	0.309543	0.0451782	0.999474	HMGCS2	1	119747996	119768905	-	2571	protein_coding	3-hydroxy-3-methylglutaryl-CoA synthase 2 [Source:HGNC Symbol;Acc:HGNC:5008]	-
ENSG00000136147	116.773	114.341	121.157	93.6692	85.1171	72.3652	117.424	83.7172	0.488418	0.0452774	0.999474	PHF11	13	49495610	49528987	+	4841	protein_coding	PHD finger protein 11 [Source:HGNC Symbol;Acc:HGNC:17024]	-
ENSG00000273513	5.74292	1.0209	15.1447	0	2.9692	0	7.30283	0.989733	2.87023	0.045299	0.999474	TBC1D3K	17	37924415	37935365	+	2116	protein_coding	TBC1 domain family member 3K [Source:HGNC Symbol;Acc:HGNC:51245]	-
ENSG00000110066	2199.54	1899.9	2070.09	1797.21	1557.84	1775.5	2056.51	1710.18	0.266205	0.0455771	0.999474	KMT5B	11	68154863	68213828	-	8632	protein_coding	lysine methyltransferase 5B [Source:HGNC Symbol;Acc:HGNC:24283]	-
ENSG00000141030	1250.04	1197.52	1324.21	1131.24	918.473	1056.94	1257.26	1035.55	0.28012	0.0458305	0.999474	COPS3	17	17246820	17281293	-	2788	protein_coding	COP9 signalosome subunit 3 [Source:HGNC Symbol;Acc:HGNC:2239]	-
ENSG00000135378	94.7582	100.048	106.013	80.2879	55.4251	72.3652	100.273	69.3594	0.532816	0.0460313	0.999474	PRRG4	11	32829943	32858123	+	5530	protein_coding	proline rich and Gla domain 4 [Source:HGNC Symbol;Acc:HGNC:30799]	-
ENSG00000134398	3.82861	2.04181	6.62579	0	0	1.01923	4.1654	0.339743	3.52448	0.0463346	1	ERN2	16	23690326	23713500	-	4998	protein_coding	endoplasmic reticulum to nucleus signaling 2 [Source:HGNC Symbol;Acc:HGNC:16942]	-
ENSG00000267940	21.0574	11.2299	21.7705	6.17599	5.9384	10.1923	18.0193	7.43556	1.28053	0.0470316	0.999474	AC022762.2	11	6201901	6203253	-	1353	lincRNA	novel transcript	-
ENSG00000051341	664.264	571.706	595.375	500.255	366.201	562.614	610.448	476.357	0.358266	0.0471034	0.999474	POLQ	3	121431427	121546641	-	9400	protein_coding	DNA polymerase theta [Source:HGNC Symbol;Acc:HGNC:9186]	-
ENSG00000197050	163.673	180.7	178.896	139.989	112.83	138.615	174.423	130.478	0.419132	0.0474286	0.999474	ZNF420	19	37007857	37130314	+	4023	protein_coding	zinc finger protein 420 [Source:HGNC Symbol;Acc:HGNC:20649]	zf-C2H2
ENSG00000075790	724.565	564.559	691.922	576.426	407.77	565.672	660.349	516.623	0.354721	0.047643	0.999474	BCAP29	7	107579977	107629170	+	8409	protein_coding	B cell receptor associated protein 29 [Source:HGNC Symbol;Acc:HGNC:24131]	-
ENSG00000225492	16.2716	16.3344	14.1981	5.14666	3.95893	9.17306	15.6014	6.09288	1.35784	0.0476437	0.999474	GBP1P1	1	89407679	89426243	+	2352	transcribed_unprocessed_pseudogene	guanylate binding protein 1 pseudogene 1 [Source:HGNC Symbol;Acc:HGNC:39561]	-
ENSG00000055147	344.575	306.271	331.289	266.597	258.32	255.826	327.379	260.248	0.331426	0.048346	0.999474	FAM114A2	5	153990128	154038936	-	6543	protein_coding	family with sequence similarity 114 member A2 [Source:HGNC Symbol;Acc:HGNC:1333]	-
ENSG00000178295	589.606	489.012	506.4	453.935	324.633	460.691	528.34	413.086	0.355551	0.0483712	0.999474	GEN1	2	17753858	17788941	+	11827	protein_coding	GEN1, Holliday junction 5' flap endonuclease [Source:HGNC Symbol;Acc:HGNC:26881]	-
ENSG00000168827	501.548	519.64	509.239	431.29	373.13	436.23	510.142	413.55	0.302995	0.0485185	0.999474	GFM1	3	158644278	158692575	+	9032	protein_coding	G elongation factor mitochondrial 1 [Source:HGNC Symbol;Acc:HGNC:13780]	-
ENSG00000102543	190.474	157.219	177.95	148.224	107.881	133.519	175.214	129.875	0.433209	0.0485264	0.999474	CDADC1	13	49247925	49293485	+	3863	protein_coding	cytidine and dCMP deaminase domain containing 1 [Source:HGNC Symbol;Acc:HGNC:20299]	-
ENSG00000117593	1147.63	1053.57	1104.61	937.722	881.853	942.786	1101.94	920.787	0.259262	0.0486611	0.999474	DARS2	1	173824568	173858808	+	7438	protein_coding	aspartyl-tRNA synthetase 2, mitochondrial [Source:HGNC Symbol;Acc:HGNC:25538]	-
ENSG00000136940	678.622	613.563	652.167	504.373	505.754	578.922	648.117	529.683	0.291339	0.0489277	0.999474	PDCL	9	122798389	122828631	-	3147	protein_coding	phosducin like [Source:HGNC Symbol;Acc:HGNC:8770]	-
ENSG00000083720	358.932	326.689	380.51	272.773	282.074	294.557	355.377	283.135	0.328246	0.0489345	0.999474	OXCT1	5	41730065	41870519	-	4194	protein_coding	3-oxoacid CoA-transferase 1 [Source:HGNC Symbol;Acc:HGNC:8527]	-
ENSG00000279386	36.3718	20.4181	22.717	14.4106	7.91787	16.3077	26.5023	12.8787	1.04453	0.0491023	0.999474	AC021106.3	4	37866561	37867091	-	531	TEC	TEC	-
ENSG00000205488	4.78577	6.12542	9.46541	1.02933	0.989733	2.03846	6.7922	1.35251	2.33079	0.0492352	0.999474	CALML3-AS1	10	5514244	5526246	-	4757	antisense	CALML3 antisense RNA 1 [Source:HGNC Symbol;Acc:HGNC:44682]	-
ENSG00000175886	12.443	12.2508	7.57233	3.088	3.95893	3.05769	10.7554	3.36821	1.67234	0.0492753	0.999474	RPL7AP66	18	39334872	39335672	-	801	processed_pseudogene	ribosomal protein L7a pseudogene 66 [Source:HGNC Symbol;Acc:HGNC:35682]	-
ENSG00000135951	205.788	151.094	179.843	147.194	97.9836	144.73	178.908	129.97	0.462509	0.049485	0.999474	TSGA10	2	98997261	99154964	-	7375	protein_coding	testis specific 10 [Source:HGNC Symbol;Acc:HGNC:14927]	-
ENSG00000243943	439.333	401.215	412.692	376.736	284.054	333.288	417.747	331.359	0.334749	0.0495602	0.999474	ZNF512	2	27582969	27623215	+	4398	protein_coding	zinc finger protein 512 [Source:HGNC Symbol;Acc:HGNC:29380]	zf-C2H2
ENSG00000024048	1110.3	1084.2	1127.33	998.452	755.167	958.075	1107.28	903.898	0.293018	0.0499722	0.999474	UBR2	6	42564062	42693504	+	8840	protein_coding	ubiquitin protein ligase E3 component n-recognin 2 [Source:HGNC Symbol;Acc:HGNC:21289]	-
pMSX1-Flag Vs. pCtrl (390 downregulated DEGs)
gene_id	MSX1_3	MSX1_2	MSX1_1	CTRL_3	CTRL_2	CTRL_1	MSX1	CTRL	log2FoldChange	pvalue	padj	gene_name	gene_chr	gene_start	gene_end	gene_strand	gene_length	gene_biotype	gene_description	tf_family
ENSG00000059804	144.53	132.717	128.73	272.773	234.567	315.961	135.326	274.434	-1.01967	4.13e-07	0.00100894	SLC2A3	12	7919230	7936275	-	6159	protein_coding	solute carrier family 2 member 3 [Source:HGNC Symbol;Acc:HGNC:11007]	-
ENSG00000013588	78.4866	101.069	76.6699	157.488	179.142	163.077	85.4086	166.569	-0.965622	3.03e-05	0.0538714	GPRC5A	12	12890782	12917937	+	8440	protein_coding	G protein-coupled receptor class C group 5 member A [Source:HGNC Symbol;Acc:HGNC:9836]	-
ENSG00000116741	2083.72	1790.66	2103.21	3435.91	2465.43	3329.82	1992.53	3077.05	-0.626786	5.96e-05	0.097171	RGS2	1	192809039	192812283	+	2096	protein_coding	regulator of G protein signaling 2 [Source:HGNC Symbol;Acc:HGNC:9998]	-
ENSG00000118523	2582.4	2499.17	2309.56	3523.4	3425.47	3308.42	2463.71	3419.1	-0.472808	0.000100531	0.140421	CTGF	6	131948176	131951373	-	2339	protein_coding	connective tissue growth factor [Source:HGNC Symbol;Acc:HGNC:2500]	-
ENSG00000152804	3131.81	2626.78	2975.93	4029.84	3983.68	3956.65	2911.5	3990.05	-0.454547	0.000291591	0.356379	HHEX	10	92689951	92695646	+	2525	protein_coding	hematopoietically expressed homeobox [Source:HGNC Symbol;Acc:HGNC:4901]	Homeobox
ENSG00000067082	1017.45	1120.95	1122.6	1489.44	1431.15	1521.71	1087	1480.77	-0.446024	0.0005449	0.626795	KLF6	10	3775996	3785281	-	6139	protein_coding	Kruppel like factor 6 [Source:HGNC Symbol;Acc:HGNC:2235]	zf-C2H2
ENSG00000142178	26.8003	42.8779	19.8774	34.9973	130.645	87.6537	29.8519	84.4319	-1.50436	0.000581121	0.631323	SIK1	21	43414483	43427189	-	5268	protein_coding	salt inducible kinase 1 [Source:HGNC Symbol;Acc:HGNC:11142]	-
ENSG00000116717	881.538	821.827	820.651	1034.48	1523.2	1146.63	841.339	1234.77	-0.55362	0.000793564	0.738959	GADD45A	1	67685061	67688338	+	2069	protein_coding	growth arrest and DNA damage inducible alpha [Source:HGNC Symbol;Acc:HGNC:4095]	-
ENSG00000186352	76.5723	91.8813	89.9214	126.608	198.936	138.615	86.125	154.72	-0.846313	0.000836801	0.743802	ANKRD37	4	185396021	185400628	+	2580	protein_coding	ankyrin repeat domain 37 [Source:HGNC Symbol;Acc:HGNC:29593]	-
ENSG00000196428	814.537	949.44	836.743	1119.91	1239.15	1167.02	866.907	1175.36	-0.439474	0.00142433	0.999474	TSC22D2	3	150408335	150466431	+	11676	protein_coding	TSC22 domain family member 2 [Source:HGNC Symbol;Acc:HGNC:29095]	TSC22
ENSG00000198598	161.759	190.909	196.881	267.626	361.253	240.538	183.183	289.806	-0.662392	0.00151936	0.999474	MMP17	12	131828393	131851783	+	4003	protein_coding	matrix metallopeptidase 17 [Source:HGNC Symbol;Acc:HGNC:7163]	-
ENSG00000151014	282.36	315.459	277.337	413.791	453.298	383.23	291.719	416.773	-0.515304	0.00192003	0.999474	NOCT	4	139015789	139045939	+	2504	protein_coding	nocturnin [Source:HGNC Symbol;Acc:HGNC:14254]	Others
ENSG00000081041	156.016	126.592	104.12	214.101	174.193	243.596	128.909	210.63	-0.708113	0.0020014	0.999474	CXCL2	4	74097035	74099293	-	1500	protein_coding	C-X-C motif chemokine ligand 2 [Source:HGNC Symbol;Acc:HGNC:4603]	-
ENSG00000248019	86.1438	117.404	119.264	212.042	137.573	193.653	107.604	181.09	-0.750866	0.00212801	0.999474	FAM13A-AS1	4	88709789	88730103	+	4510	antisense	FAM13A antisense RNA 1 [Source:HGNC Symbol;Acc:HGNC:19370]	-
ENSG00000163121	153.145	185.804	153.34	224.394	299.889	235.442	164.096	253.242	-0.627261	0.00215097	0.999474	NEURL3	2	96497643	96508109	-	2497	protein_coding	neuralized E3 ubiquitin protein ligase 3 [Source:HGNC Symbol;Acc:HGNC:25162]	-
ENSG00000142871	795.394	744.238	708.959	908.9	1160.96	1003.94	749.531	1024.6	-0.451156	0.00240184	0.999474	CYR61	1	85580761	85583962	+	2455	protein_coding	cysteine rich angiogenic inducer 61 [Source:HGNC Symbol;Acc:HGNC:2654]	-
ENSG00000275895	117.73	83.714	100.333	730.826	773.972	102.942	100.592	535.913	-2.41339	0.00241105	0.999474	U2AF1L5	21	6484623	6499261	-	11119	protein_coding	U2 small nuclear RNA auxiliary factor 1 like 5 [Source:HGNC Symbol;Acc:HGNC:51830]	-
ENSG00000228526	234.503	292.999	258.406	363.354	427.565	349.595	261.969	380.171	-0.538092	0.00246627	0.999474	MIR34AHG	1	9148011	9198906	-	8702	lincRNA	MIR34A host gene [Source:HGNC Symbol;Acc:HGNC:51913]	-
ENSG00000101115	368.504	520.66	479.896	621.717	717.557	619.691	456.354	652.988	-0.517439	0.00249883	0.999474	SALL4	20	51782331	51802520	-	5772	protein_coding	spalt like transcription factor 4 [Source:HGNC Symbol;Acc:HGNC:15924]	zf-C2H2
ENSG00000260806	20.1002	26.5435	22.717	55.5839	65.3224	36.6922	23.1202	52.5329	-1.18629	0.00253125	0.999474	AL163051.1	14	96500810	96502321	-	1512	antisense	novel transcript, antisense to PAPOLA	-
ENSG00000197261	209.617	183.763	171.324	274.832	298.9	256.846	188.234	276.859	-0.55674	0.00288919	0.999474	C6orf141	6	49550646	49561907	+	2940	protein_coding	chromosome 6 open reading frame 141 [Source:HGNC Symbol;Acc:HGNC:21351]	-
ENSG00000171522	209.617	167.428	186.469	291.301	258.32	276.211	187.838	275.277	-0.550554	0.00319582	0.999474	PTGER4	5	40679498	40693735	+	3961	protein_coding	prostaglandin E receptor 4 [Source:HGNC Symbol;Acc:HGNC:9596]	-
ENSG00000130164	3602.73	4465.43	3981.15	4994.32	6246.21	4958.55	4016.44	5399.69	-0.42705	0.00325209	0.999474	LDLR	19	11089362	11133816	+	7718	protein_coding	low density lipoprotein receptor [Source:HGNC Symbol;Acc:HGNC:6547]	-
ENSG00000272205	1.91431	3.06271	5.67925	16.4693	18.8049	14.2692	3.55209	16.5145	-2.21346	0.00356484	0.999474	AL451050.2	1	167219831	167220512	-	682	lincRNA	novel transcript	-
ENSG00000148926	736.051	835.099	856.62	1004.63	1432.14	992.729	809.256	1143.17	-0.498581	0.00358729	0.999474	ADM	11	10304680	10307397	+	2718	protein_coding	adrenomedullin [Source:HGNC Symbol;Acc:HGNC:259]	-
ENSG00000069399	1048.08	1204.67	1041.2	1291.81	2185.33	1361.69	1097.98	1612.94	-0.555095	0.00379004	0.999474	BCL3	19	44747705	44760044	+	3242	protein_coding	B cell CLL/lymphoma 3 [Source:HGNC Symbol;Acc:HGNC:998]	-
ENSG00000224431	14.3573	11.2299	18.9308	34.9973	32.6612	41.7884	14.8394	36.4823	-1.29397	0.00440806	0.999474	AC063976.2	5	132199456	132203487	+	3556	processed_pseudogene	cytoplasmic linker associated protein 2 (CLASP2) pseudogene	-
ENSG00000170525	2037.78	2548.17	2380.55	2775.08	4104.42	2861.99	2322.17	3247.17	-0.483834	0.00440826	0.999474	PFKFB3	10	6144934	6254644	+	6114	protein_coding	6-phosphofructo-2-kinase/fructose-2,6-biphosphatase 3 [Source:HGNC Symbol;Acc:HGNC:8874]	-
ENSG00000105668	110.073	112.299	97.4938	179.104	185.08	136.577	106.622	166.92	-0.647354	0.0044231	0.999474	UPK1A	19	35666516	35678483	+	1366	protein_coding	uroplakin 1A [Source:HGNC Symbol;Acc:HGNC:12577]	-
ENSG00000047644	30.6289	22.4599	22.717	68.9652	40.5791	51.9807	25.2686	53.8417	-1.08947	0.0045203	0.999474	WWC3	X	10015562	10144478	+	7114	protein_coding	WWC family member 3 [Source:HGNC Symbol;Acc:HGNC:29237]	-
ENSG00000135046	153.145	84.7349	115.478	235.717	134.604	233.403	117.786	201.241	-0.770941	0.00480275	0.999474	ANXA1	9	73151757	73170393	+	4561	protein_coding	annexin A1 [Source:HGNC Symbol;Acc:HGNC:533]	-
ENSG00000270705	24.886	33.6898	35.022	46.3199	92.0452	55.0383	31.1993	64.4678	-1.04884	0.00500689	0.999474	AL161669.2	14	103207748	103207789	+	42	processed_pseudogene	collagen, type IV, alpha 1 (COL4A1) pseudogene	-
ENSG00000281420	0	0	1.89308	8.23466	8.9076	10.1923	0.631028	9.11151	-3.82154	0.00520386	0.999474	AP001052.1	21	43748365	43748468	-	99	pseudogene		-
ENSG00000112773	1445.3	1282.25	1345.98	1958.82	1476.68	2064.96	1357.85	1833.49	-0.433102	0.00523636	0.999474	TENT5A	6	81491439	81752774	-	6053	protein_coding	terminal nucleotidyltransferase 5A [Source:HGNC Symbol;Acc:HGNC:18345]	-
ENSG00000153234	380.947	315.459	354.953	459.082	498.826	472.922	350.453	476.943	-0.444218	0.00533249	0.999474	NR4A2	2	156324432	156342348	-	3967	protein_coding	nuclear receptor subfamily 4 group A member 2 [Source:HGNC Symbol;Acc:HGNC:7981]	NGFIB-like
ENSG00000185033	1330.44	1900.92	1664.02	1989.7	3019.68	2007.88	1631.79	2339.09	-0.519687	0.00551295	0.999474	SEMA4B	15	90160604	90229679	+	7006	protein_coding	semaphorin 4B [Source:HGNC Symbol;Acc:HGNC:10730]	-
ENSG00000107738	132.087	159.261	148.607	191.456	266.238	203.846	146.652	220.513	-0.589504	0.00559121	0.999474	VSIR	10	71747559	71773498	-	5128	protein_coding	V-set immunoregulatory receptor [Source:HGNC Symbol;Acc:HGNC:30085]	-
ENSG00000240950	0	0	0	1.02933	7.91787	7.1346	0	5.3606	-4.90407	0.00566349	1	AC021074.1	3	142827096	142827728	-	633	processed_pseudogene	ribosomal protein L8 (RPL8) pseudogene	-
ENSG00000228353	0	1.0209	0.946541	7.20532	10.8871	8.15383	0.655815	8.74874	-3.74948	0.00567303	0.999474	AL450322.1	10	3767915	3768751	+	313	antisense	novel transcript	-
ENSG00000134013	48.8148	53.0869	44.4874	80.2879	90.0657	82.5575	48.7964	84.3037	-0.7901	0.00574442	0.999474	LOXL2	8	23297189	23425328	-	5707	protein_coding	lysyl oxidase like 2 [Source:HGNC Symbol;Acc:HGNC:6666]	-
ENSG00000125534	351.275	386.922	314.252	407.615	851.171	422.98	350.816	560.589	-0.676826	0.00586253	0.999474	PPDPF	20	63520724	63522206	+	1094	protein_coding	pancreatic progenitor cell differentiation and proliferation factor [Source:HGNC Symbol;Acc:HGNC:16142]	-
ENSG00000135245	1083.5	1429.26	1330.84	1572.82	2349.63	1529.86	1281.2	1817.44	-0.504627	0.00590597	0.999474	HILPDA	7	128455849	128458418	+	2070	protein_coding	hypoxia inducible lipid droplet associated [Source:HGNC Symbol;Acc:HGNC:28859]	-
ENSG00000221890	63.1721	89.8394	75.7233	95.7279	196.957	109.057	76.245	133.914	-0.814594	0.00707149	0.999474	NPTXR	22	38818452	38843982	-	5784	protein_coding	neuronal pentraxin receptor [Source:HGNC Symbol;Acc:HGNC:7954]	-
ENSG00000236318	3.82861	1.0209	0	17.4986	6.92813	10.1923	1.61651	11.5397	-2.83092	0.0072027	0.999474	KCCAT333	7	17374867	17467256	+	1957	lincRNA	renal clear cell carcinoma-associated transcript 333 [Source:NCBI gene;Acc:102659288]	-
ENSG00000116260	588.649	777.928	708.959	880.079	1144.13	829.652	691.846	951.288	-0.45984	0.00752779	0.999474	QSOX1	1	180154834	180204030	+	9311	protein_coding	quiescin sulfhydryl oxidase 1 [Source:HGNC Symbol;Acc:HGNC:9756]	-
ENSG00000153487	276.617	299.125	331.289	384.97	436.472	409.73	302.344	410.391	-0.440826	0.00782077	0.999474	ING1	13	110712736	110723339	+	6388	protein_coding	inhibitor of growth family member 1 [Source:HGNC Symbol;Acc:HGNC:6062]	-
ENSG00000115507	187.602	158.24	185.522	224.394	286.033	250.73	177.121	253.719	-0.518145	0.00787183	0.999474	OTX1	2	63050057	63057836	+	4833	protein_coding	orthodenticle homeobox 1 [Source:HGNC Symbol;Acc:HGNC:8521]	TF_Otx
ENSG00000079308	950.453	1407.82	1264.58	1503.85	2214.03	1442.21	1207.62	1720.03	-0.510522	0.00798664	0.999474	TNS1	2	217799588	218033982	-	16281	protein_coding	tensin 1 [Source:HGNC Symbol;Acc:HGNC:11973]	-
ENSG00000088836	108.158	107.195	109.799	141.018	190.029	159	108.384	163.349	-0.592235	0.00807538	0.999474	SLC4A11	20	3227417	3239559	-	4346	protein_coding	solute carrier family 4 member 11 [Source:HGNC Symbol;Acc:HGNC:16438]	-
ENSG00000227232	84.2295	33.6898	44.4874	116.315	109.86	77.4614	54.1356	101.212	-0.900573	0.0083013	0.999474	WASH7P	1	14404	29570	-	1351	unprocessed_pseudogene	WAS protein family homolog 7, pseudogene [Source:HGNC Symbol;Acc:HGNC:38034]	-
ENSG00000137193	934.182	1124.01	1068.65	1265.05	1698.38	1239.38	1042.28	1400.94	-0.426897	0.00832516	0.999474	PIM1	6	37170203	37175426	+	2977	protein_coding	Pim-1 proto-oncogene, serine/threonine kinase [Source:HGNC Symbol;Acc:HGNC:8986]	-
ENSG00000213442	2516.36	2101.02	2428.83	2640.24	5232.72	2660.19	2348.73	3511.05	-0.580044	0.00839016	0.999474	RPL18AP3	12	104265309	104265836	+	528	processed_pseudogene	ribosomal protein L18a pseudogene 3 [Source:HGNC Symbol;Acc:HGNC:31387]	-
ENSG00000214093	0.957153	2.04181	0.946541	5.14666	10.8871	13.25	1.31517	9.76123	-2.90416	0.00847375	0.999474	AL096701.1	22	31559483	31559939	+	457	processed_pseudogene	ribosomal protein S18 (RPS18) pseudogene	-
ENSG00000261408	0.957153	1.0209	2.83962	12.352	11.8768	7.1346	1.60589	10.4545	-2.69371	0.00857861	0.999474	TEN1-CDK3	17	75979231	76005999	+	3898	protein_coding	TEN1-CDK3 readthrough (NMD candidate) [Source:HGNC Symbol;Acc:HGNC:44420]	-
ENSG00000088367	182.816	197.034	191.201	233.658	315.725	260.923	190.351	270.102	-0.505478	0.00876939	0.999474	EPB41L1	20	36091504	36232799	+	9674	protein_coding	erythrocyte membrane protein band 4.1 like 1 [Source:HGNC Symbol;Acc:HGNC:3378]	-
ENSG00000106384	144.53	265.435	205.399	262.48	470.123	258.884	205.121	330.496	-0.689441	0.00898084	0.999474	MOGAT3	7	101195007	101201038	-	2436	protein_coding	monoacylglycerol O-acyltransferase 3 [Source:HGNC Symbol;Acc:HGNC:23249]	-
ENSG00000227392	9.57153	9.18813	12.305	22.6453	28.7023	28.5384	10.3549	26.6287	-1.36119	0.00926389	0.999474	HPN-AS1	19	35059059	35106304	-	1124	antisense	HPN antisense RNA 1 [Source:HGNC Symbol;Acc:HGNC:47041]	-
ENSG00000100300	123.473	258.288	216.758	260.421	372.14	303.73	199.506	312.097	-0.646763	0.00935979	0.999474	TSPO	22	43151514	43163242	+	1455	protein_coding	translocator protein [Source:HGNC Symbol;Acc:HGNC:1158]	-
ENSG00000160972	491.02	513.514	501.667	595.983	946.185	588.095	502.067	710.088	-0.500461	0.00943712	0.999474	PPP1R16A	8	144477969	144502121	+	5414	protein_coding	protein phosphatase 1 regulatory subunit 16A [Source:HGNC Symbol;Acc:HGNC:14941]	-
ENSG00000102871	138.787	179.679	122.104	196.602	321.663	176.327	146.857	231.531	-0.658473	0.0099386	0.999474	TRADD	16	67154180	67160298	-	2567	protein_coding	TNFRSF1A associated via death domain [Source:HGNC Symbol;Acc:HGNC:12030]	-
ENSG00000134107	4702.49	5268.88	4900.24	5813.67	7408.15	5844.26	4957.21	6355.36	-0.358506	0.0100255	0.999474	BHLHE40	3	4979116	4985323	+	3837	protein_coding	basic helix-loop-helix family member e40 [Source:HGNC Symbol;Acc:HGNC:1046]	bHLH
ENSG00000231226	20.1002	35.7316	12.305	43.2319	42.5585	61.1537	22.7123	48.9814	-1.11452	0.0102201	0.999474	TRIM31-AS1	6	30105240	30114724	+	549	antisense	TRIM31 antisense RNA 1 [Source:HGNC Symbol;Acc:HGNC:39761]	-
ENSG00000161638	990.654	1128.1	1129.22	1293.87	1762.72	1267.92	1082.66	1441.5	-0.413183	0.0104365	0.999474	ITGA5	12	54395261	54419460	-	7577	protein_coding	integrin subunit alpha 5 [Source:HGNC Symbol;Acc:HGNC:6141]	-
ENSG00000122641	8.61438	7.14632	4.73271	15.44	21.7741	24.4615	6.83114	20.5585	-1.59132	0.0104636	0.999474	INHBA	7	41667168	41705834	-	8302	protein_coding	inhibin subunit beta A [Source:HGNC Symbol;Acc:HGNC:6066]	-
ENSG00000160221	54.5577	85.7558	58.6856	66.9066	199.926	106	66.333	124.278	-0.908295	0.0104931	0.999474	GATD3A	21	44133605	44210114	+	7952	protein_coding	glutamine amidotransferase like class 1 domain containing 3A [Source:HGNC Symbol;Acc:HGNC:1273]	-
ENSG00000147883	458.476	353.232	411.746	528.047	592.85	515.73	407.818	545.542	-0.419382	0.0105307	0.999474	CDKN2B	9	22002903	22009363	-	4058	protein_coding	cyclin dependent kinase inhibitor 2B [Source:HGNC Symbol;Acc:HGNC:1788]	-
ENSG00000186010	67.9579	113.32	102.226	129.696	207.844	125.365	94.5015	154.302	-0.709068	0.0108114	0.999474	NDUFA13	19	19515736	19529054	+	2708	protein_coding	NADH:ubiquinone oxidoreductase subunit A13 [Source:HGNC Symbol;Acc:HGNC:17194]	-
ENSG00000064309	146.444	144.968	133.462	191.456	195.967	216.076	141.625	201.166	-0.506534	0.0108764	0.999474	CDON	11	125955796	126063335	-	10600	protein_coding	cell adhesion associated, oncogene regulated [Source:HGNC Symbol;Acc:HGNC:17104]	-
ENSG00000235823	1407.02	1853.96	1496.48	2075.13	2194.24	1896.78	1585.82	2055.39	-0.374429	0.0110561	0.999474	OLMALINC	10	100373513	100454043	+	7763	lincRNA	oligodendrocyte maturation-associated long intergenic non-coding RNA [Source:HGNC Symbol;Acc:HGNC:28060]	-
ENSG00000118503	1000.23	1086.24	988.189	1290.78	1340.1	1236.32	1024.89	1289.07	-0.331061	0.0112575	0.999474	TNFAIP3	6	137867188	137883312	+	5051	protein_coding	TNF alpha induced protein 3 [Source:HGNC Symbol;Acc:HGNC:11896]	-
ENSG00000228384	0	0	0	3.088	6.92813	3.05769	0	4.35794	-4.60535	0.0112915	1	AC007040.1	2	70994510	71002754	+	477	antisense	novel transcript	-
ENSG00000166145	231.631	405.298	355.9	384.97	679.947	443.364	330.943	502.761	-0.604062	0.0113459	0.999474	SPINT1	15	40844018	40858207	+	3542	protein_coding	serine peptidase inhibitor, Kunitz type 1 [Source:HGNC Symbol;Acc:HGNC:11246]	-
ENSG00000125266	20.1002	18.3763	21.7705	42.2026	37.6099	42.8076	20.0823	40.8734	-1.02379	0.0114662	0.999474	EFNB2	13	106489731	106535662	-	5019	protein_coding	ephrin B2 [Source:HGNC Symbol;Acc:HGNC:3227]	-
ENSG00000234377	1.91431	6.12542	4.73271	14.4106	14.846	17.3269	4.25748	15.5278	-1.87298	0.0116775	0.999474	RNF219-AS1	13	77919689	78617328	+	8790	antisense	RNF219 antisense RNA 1 [Source:HGNC Symbol;Acc:HGNC:42700]	-
ENSG00000268403	81.358	78.6095	62.4717	104.992	117.778	123.327	74.1464	115.366	-0.638645	0.0117027	0.999474	AC132192.2	11	9459556	9460702	-	1147	antisense	uncharacterized LOC644656 [Source:NCBI gene;Acc:644656]	-
ENSG00000203497	30.6289	30.6271	22.717	38.0853	77.1992	49.9422	27.991	55.0756	-0.978912	0.0119195	0.999474	PDCD4-AS1	10	110869868	110872233	-	778	antisense	PDCD4 antisense RNA 1 [Source:HGNC Symbol;Acc:HGNC:27425]	-
ENSG00000088386	58.3864	91.8813	77.6164	129.696	136.583	97.8459	75.9613	121.375	-0.677885	0.0119283	0.999474	SLC15A1	13	98683801	98752654	-	4192	protein_coding	solute carrier family 15 member 1 [Source:HGNC Symbol;Acc:HGNC:10920]	-
ENSG00000089356	5.74292	11.2299	17.9843	18.528	36.6201	35.673	11.6524	30.2737	-1.37689	0.0120907	0.999474	FXYD3	19	35115879	35124324	+	3334	protein_coding	FXYD domain containing ion transport regulator 3 [Source:HGNC Symbol;Acc:HGNC:4027]	-
ENSG00000272788	0.957153	3.06271	1.89308	8.23466	6.92813	17.3269	1.97098	10.8299	-2.46689	0.0124306	0.999474	AP000864.1	18	8801656	8802305	+	650	sense_intronic	novel transcript, sense intronic to SOGA2	-
ENSG00000099840	11.4858	20.4181	13.2516	29.8506	52.4559	23.4423	15.0518	35.2496	-1.23297	0.0126873	0.999474	IZUMO4	19	2096429	2099593	+	2770	protein_coding	IZUMO family member 4 [Source:HGNC Symbol;Acc:HGNC:26950]	-
ENSG00000083807	40.2004	46.9615	46.3805	72.0532	80.1684	71.346	44.5142	74.5226	-0.744163	0.0129082	0.999474	SLC27A5	19	58479512	58512413	-	8025	protein_coding	solute carrier family 27 member 5 [Source:HGNC Symbol;Acc:HGNC:10999]	-
ENSG00000070404	378.076	451.239	405.12	499.226	838.304	454.576	411.478	597.369	-0.538348	0.0129804	0.999474	FSTL3	19	676365	683399	+	3067	protein_coding	follistatin like 3 [Source:HGNC Symbol;Acc:HGNC:3973]	-
ENSG00000277075	24.886	14.2926	20.8239	32.9386	55.4251	37.7115	20.0008	42.0251	-1.06925	0.0129813	0.999474	HIST1H2AE	6	26216975	26217483	+	509	protein_coding	histone cluster 1 H2A family member e [Source:HGNC Symbol;Acc:HGNC:4724]	-
ENSG00000165030	2531.67	2657.41	2318.08	3451.35	2655.45	3562.2	2502.39	3223	-0.365102	0.0133394	0.999474	NFIL3	9	91409045	91423862	-	2085	protein_coding	nuclear factor, interleukin 3 regulated [Source:HGNC Symbol;Acc:HGNC:7787]	TF_bZIP
ENSG00000099904	111.03	178.658	116.425	178.074	251.392	186.519	135.371	205.329	-0.603223	0.0134706	0.999474	ZDHHC8	22	20129456	20148007	+	5542	protein_coding	zinc finger DHHC-type containing 8 [Source:HGNC Symbol;Acc:HGNC:18474]	-
ENSG00000111674	978.211	1274.09	1115.03	1328.87	1949.77	1300.54	1122.44	1526.39	-0.443775	0.0135247	0.999474	ENO2	12	6913745	6923698	+	4281	protein_coding	enolase 2 [Source:HGNC Symbol;Acc:HGNC:3353]	-
ENSG00000183779	702.551	698.298	649.327	775.087	1330.2	781.748	683.392	962.346	-0.494119	0.0137399	0.999474	ZNF703	8	37695751	37700021	+	3349	protein_coding	zinc finger protein 703 [Source:HGNC Symbol;Acc:HGNC:25883]	-
ENSG00000103145	164.63	190.909	174.164	193.514	420.637	216.076	176.568	276.743	-0.649249	0.014174	0.999474	HCFC1R1	16	3022620	3024286	-	1433	protein_coding	host cell factor C1 regulator 1 [Source:HGNC Symbol;Acc:HGNC:21198]	-
ENSG00000096433	856.652	1279.19	947.488	1260.93	1617.22	1278.11	1027.78	1385.42	-0.431231	0.0145053	0.999474	ITPR3	6	33620365	33696574	+	9870	protein_coding	inositol 1,4,5-trisphosphate receptor type 3 [Source:HGNC Symbol;Acc:HGNC:6182]	-
ENSG00000241360	228.76	221.536	194.988	266.597	510.702	226.269	215.094	334.523	-0.637787	0.0146017	0.999474	PDXP	22	37658727	37666934	+	2203	protein_coding	pyridoxal phosphatase [Source:HGNC Symbol;Acc:HGNC:30259]	-
ENSG00000148737	1066.27	1148.52	999.548	1380.33	1217.37	1476.86	1071.44	1358.19	-0.342214	0.0147527	0.999474	TCF7L2	10	112950250	113167678	+	6736	protein_coding	transcription factor 7 like 2 [Source:HGNC Symbol;Acc:HGNC:11641]	HMG
ENSG00000105711	61.2578	106.174	102.226	121.461	213.782	112.115	89.8861	149.12	-0.731848	0.0149763	0.999474	SCN1B	19	35030466	35040449	+	7993	protein_coding	sodium voltage-gated channel beta subunit 1 [Source:HGNC Symbol;Acc:HGNC:10586]	-
ENSG00000075624	27167.8	27475.6	26382	30580.4	35991.7	32599	27008.5	33057	-0.291553	0.0151166	0.999474	ACTB	7	5527147	5563784	-	3519	protein_coding	actin beta [Source:HGNC Symbol;Acc:HGNC:132]	-
ENSG00000134569	2051.18	2611.47	2248.98	2679.35	3392.81	2803.9	2303.88	2958.69	-0.361061	0.0151821	0.999474	LRP4	11	46856868	46918642	-	8597	protein_coding	LDL receptor related protein 4 [Source:HGNC Symbol;Acc:HGNC:6696]	-
ENSG00000164970	357.975	426.737	409.852	452.906	772.982	469.864	398.188	565.251	-0.505953	0.0154163	0.999474	FAM219A	9	34398184	34458570	-	3782	protein_coding	family with sequence similarity 219 member A [Source:HGNC Symbol;Acc:HGNC:19920]	-
ENSG00000125835	1695.12	1807	1965.97	2207.92	2350.62	2210.71	1822.69	2256.41	-0.307954	0.0155402	0.999474	SNRPB	20	2461634	2470853	-	1278	protein_coding	small nuclear ribonucleoprotein polypeptides B and B1 [Source:HGNC Symbol;Acc:HGNC:11153]	-
ENSG00000183971	413.49	472.678	408.906	525.989	621.553	538.153	431.691	561.898	-0.380898	0.0155428	0.999474	NPW	16	2009926	2020755	+	1168	protein_coding	neuropeptide W [Source:HGNC Symbol;Acc:HGNC:30509]	-
ENSG00000149609	8.61438	12.2508	6.62579	19.5573	43.5483	13.25	9.16367	25.4519	-1.47985	0.0155623	0.999474	C20orf144	20	33662284	33665619	+	2442	protein_coding	chromosome 20 open reading frame 144 [Source:HGNC Symbol;Acc:HGNC:16137]	-
ENSG00000174871	21.0574	15.3135	27.4497	43.2319	50.4764	34.6538	21.2735	42.7874	-1.00518	0.0156386	0.999474	CNIH2	11	66278190	66285301	+	2069	protein_coding	cornichon family AMPA receptor auxiliary protein 2 [Source:HGNC Symbol;Acc:HGNC:28744]	-
ENSG00000125845	1300.77	1334.32	1381.95	1608.85	1695.41	1640.96	1339.01	1648.41	-0.299911	0.015665	0.999474	BMP2	20	6767664	6780280	+	3601	protein_coding	bone morphogenetic protein 2 [Source:HGNC Symbol;Acc:HGNC:1069]	-
ENSG00000178531	22.9717	38.7943	24.6101	32.9386	96.9939	47.9037	28.792	59.2787	-1.04608	0.0156829	0.999474	CTXN1	19	7924485	7926166	-	1274	protein_coding	cortexin 1 [Source:HGNC Symbol;Acc:HGNC:31108]	-
ENSG00000134461	37.329	41.857	55.8459	58.6719	110.85	68.2883	45.0106	79.2701	-0.816766	0.0159653	0.999474	ANKRD16	10	5861617	5889906	-	3059	protein_coding	ankyrin repeat domain 16 [Source:HGNC Symbol;Acc:HGNC:23471]	-
ENSG00000184009	10210	10047.7	9918.81	11651	12910.1	12013.6	10058.8	12191.6	-0.277432	0.016032	0.999474	ACTG1	17	81509971	81523847	-	2993	protein_coding	actin gamma 1 [Source:HGNC Symbol;Acc:HGNC:144]	-
ENSG00000120594	8.61438	5.10451	6.62579	22.6453	16.8255	18.3461	6.78156	19.2723	-1.50295	0.0162947	0.999474	PLXDC2	10	19816239	20289856	+	12567	protein_coding	plexin domain containing 2 [Source:HGNC Symbol;Acc:HGNC:21013]	-
ENSG00000171163	352.232	442.051	423.104	488.933	621.553	505.537	405.796	538.674	-0.409187	0.0164642	0.999474	ZNF692	1	248850006	248859144	-	3929	protein_coding	zinc finger protein 692 [Source:HGNC Symbol;Acc:HGNC:26049]	zf-C2H2
ENSG00000074416	1210.8	1301.65	1337.46	1511.06	1746.88	1543.11	1283.3	1600.35	-0.318616	0.0165032	0.999474	MGLL	3	127689062	128052190	-	11849	protein_coding	monoglyceride lipase [Source:HGNC Symbol;Acc:HGNC:17038]	-
ENSG00000161921	1309.39	1349.63	1257.01	1385.48	2168.51	1624.65	1305.34	1726.21	-0.403359	0.0165396	0.999474	CXCL16	17	4733526	4739922	-	2794	protein_coding	C-X-C motif chemokine ligand 16 [Source:HGNC Symbol;Acc:HGNC:16642]	-
ENSG00000157613	474.748	548.225	495.041	566.133	765.064	658.422	506.005	663.206	-0.390805	0.0168706	0.999474	CREB3L1	11	46277661	46321422	+	4037	protein_coding	cAMP responsive element binding protein 3 like 1 [Source:HGNC Symbol;Acc:HGNC:18856]	TF_bZIP
ENSG00000213842	3.82861	4.08361	6.62579	15.44	5.9384	30.5769	4.846	17.3184	-1.83324	0.0171904	0.999474	SUGT1P2	3	32752910	32753901	+	992	processed_pseudogene	SUGT1 pseudogene 2 [Source:HGNC Symbol;Acc:HGNC:31377]	-
ENSG00000163900	577.163	740.155	575.497	801.85	821.479	815.383	630.938	812.904	-0.36613	0.0173983	0.999474	TMEM41A	3	185476496	185499057	-	8668	protein_coding	transmembrane protein 41A [Source:HGNC Symbol;Acc:HGNC:30544]	-
ENSG00000269190	540.792	573.747	554.673	651.567	792.776	686.96	556.404	710.435	-0.35286	0.0175956	0.999474	FBXO17	19	38941401	38975910	-	4960	protein_coding	F-box protein 17 [Source:HGNC Symbol;Acc:HGNC:18754]	-
ENSG00000147324	1829.12	2250.07	2013.29	2531.13	2616.86	2425.76	2030.83	2524.58	-0.314123	0.0176191	0.999474	MFHAS1	8	8783354	8893645	-	6883	protein_coding	malignant fibrous histiocytoma amplified sequence 1 [Source:HGNC Symbol;Acc:HGNC:16982]	-
ENSG00000180596	12.443	21.439	12.305	37.056	28.7023	33.6345	15.3957	33.1309	-1.10997	0.0177034	0.999474	HIST1H2BC	6	26114873	26123926	-	834	protein_coding	histone cluster 1 H2B family member c [Source:HGNC Symbol;Acc:HGNC:4757]	-
ENSG00000174233	504.42	661.545	586.856	727.738	886.801	687.979	584.273	767.506	-0.394039	0.0178101	0.999474	ADCY6	12	48766194	48789037	-	8410	protein_coding	adenylate cyclase 6 [Source:HGNC Symbol;Acc:HGNC:237]	-
ENSG00000135631	421.147	624.793	569.818	649.509	935.298	645.172	538.586	743.326	-0.465332	0.0178211	0.999474	RAB11FIP5	2	73073382	73156721	-	7058	protein_coding	RAB11 family interacting protein 5 [Source:HGNC Symbol;Acc:HGNC:24845]	-
ENSG00000188157	3463.94	4980.98	4185.61	4806.98	7432.9	4910.64	4210.18	5716.84	-0.441426	0.0178484	0.999474	AGRN	1	1020123	1056118	+	10758	protein_coding	agrin [Source:HGNC Symbol;Acc:HGNC:329]	-
ENSG00000114125	338.832	313.417	310.466	409.674	403.811	435.211	320.905	416.232	-0.375102	0.0178503	0.999474	RNF7	3	141738204	141747560	+	3147	protein_coding	ring finger protein 7 [Source:HGNC Symbol;Acc:HGNC:10070]	-
ENSG00000123384	8248.75	11483.1	9376.44	11060.2	15265.6	11788.4	9702.77	12704.7	-0.388944	0.0178918	0.999474	LRP1	12	57128493	57213351	+	20839	protein_coding	LDL receptor related protein 1 [Source:HGNC Symbol;Acc:HGNC:6692]	-
ENSG00000159556	164.63	134.759	149.554	184.25	285.043	184.48	149.648	217.925	-0.542374	0.0180554	0.999474	ISL2	15	76336724	76342476	+	2221	protein_coding	ISL LIM homeobox 2 [Source:HGNC Symbol;Acc:HGNC:18524]	Homeobox
ENSG00000196208	906.424	932.084	849.994	1101.39	1123.35	1104.84	896.168	1109.86	-0.308686	0.0181283	0.999474	GREB1	2	11482341	11642788	+	12361	protein_coding	growth regulating estrogen receptor binding 1 [Source:HGNC Symbol;Acc:HGNC:24885]	-
ENSG00000198535	44.0291	38.7943	32.1824	47.3493	83.1376	70.3268	38.3353	66.9379	-0.805415	0.0185939	0.999474	C2CD4A	15	62066977	62070917	+	3445	protein_coding	C2 calcium dependent domain containing 4A [Source:HGNC Symbol;Acc:HGNC:33627]	-
ENSG00000177542	94.7582	147.01	138.195	151.312	224.669	187.538	126.654	187.84	-0.569894	0.0186328	0.999474	SLC25A22	11	790475	798333	-	4647	protein_coding	solute carrier family 25 member 22 [Source:HGNC Symbol;Acc:HGNC:19954]	-
ENSG00000268350	3.82861	3.06271	2.83962	25.7333	1.97947	15.2884	3.24365	14.3337	-2.14097	0.0192233	0.999474	FAM156A	X	52926402	52995472	-	6608	protein_coding	family with sequence similarity 156 member A [Source:HGNC Symbol;Acc:HGNC:30114]	-
ENSG00000119574	107.201	96.9858	98.4403	130.725	173.203	136.577	100.876	146.835	-0.541921	0.0193661	0.999474	ZBTB45	19	58513530	58538911	-	3418	protein_coding	zinc finger and BTB domain containing 45 [Source:HGNC Symbol;Acc:HGNC:23715]	ZBTB
ENSG00000236520	0	0	0	9.26399	1.97947	1.01923	0	4.08756	-4.50962	0.0195457	1	GPC6-AS1	13	94154193	94187991	-	698	antisense	GPC6 antisense RNA 1 [Source:HGNC Symbol;Acc:HGNC:39909]	-
ENSG00000168743	208.659	270.539	242.315	333.504	330.571	300.672	240.504	321.582	-0.419814	0.0196277	0.999474	NPNT	4	105894775	106004027	+	6117	protein_coding	nephronectin [Source:HGNC Symbol;Acc:HGNC:27405]	-
ENSG00000108474	223.017	262.372	251.78	296.448	385.006	309.845	245.723	330.433	-0.428004	0.0199399	0.999474	PIGL	17	16217191	16351797	+	6162	protein_coding	phosphatidylinositol glycan anchor biosynthesis class L [Source:HGNC Symbol;Acc:HGNC:8966]	-
ENSG00000267416	0.957153	5.10451	0.946541	6.17599	15.8357	11.2115	2.33607	11.0744	-2.26652	0.019994	0.999474	AC025048.4	17	60079309	60088695	+	699	lincRNA	uncharacterized LOC105371849 [Source:NCBI gene;Acc:105371849]	-
ENSG00000101096	244.074	280.748	237.582	296.448	349.376	370.999	254.135	338.941	-0.416168	0.0200461	0.999474	NFATC2	20	51386957	51562831	-	8286	protein_coding	nuclear factor of activated T cells 2 [Source:HGNC Symbol;Acc:HGNC:7776]	RHD
ENSG00000181826	86.1438	87.7976	88.9749	145.136	128.665	112.115	87.6388	128.639	-0.553556	0.0202452	0.999474	RELL1	4	37590800	37686376	-	1947	protein_coding	RELT like 1 [Source:HGNC Symbol;Acc:HGNC:27379]	-
ENSG00000285976	324.475	345.065	377.67	414.821	489.918	454.576	349.07	453.105	-0.376399	0.0202825	0.999474	AL135905.2	6	63572012	63583587	+	5088	protein_coding	Protein tyrosine phosphatase type IVA 1 [Source:UniProtKB/Swiss-Prot;Acc:Q93096]	-
ENSG00000226845	0	0	0	4.11733	3.95893	3.05769	0	3.71132	-4.3722	0.0204529	1	EEF1GP3	3	40596207	40597494	-	1288	processed_pseudogene	eukaryotic translation elongation factor 1 gamma pseudogene 3 [Source:HGNC Symbol;Acc:HGNC:44558]	-
ENSG00000125652	314.903	329.752	357.793	340.709	712.608	408.711	334.149	487.343	-0.544804	0.0205283	0.999474	ALKBH7	19	6372433	6375251	+	1455	protein_coding	alkB homolog 7 [Source:HGNC Symbol;Acc:HGNC:21306]	-
ENSG00000182197	574.292	688.088	646.488	742.148	919.462	780.729	636.289	814.113	-0.355931	0.0206962	0.999474	EXT1	8	117794490	118111853	-	8325	protein_coding	exostosin glycosyltransferase 1 [Source:HGNC Symbol;Acc:HGNC:3512]	-
ENSG00000279331	6.70007	7.14632	8.51887	19.5573	17.8152	21.4038	7.45509	19.5921	-1.3928	0.0210498	0.999474	RBM12B-AS1	8	93740121	93740773	+	653	TEC	RBM12B antisense RNA 1 [Source:HGNC Symbol;Acc:HGNC:28818]	-
ENSG00000105246	12.443	13.2717	8.51887	22.6453	38.5996	19.3653	11.4112	26.8701	-1.23932	0.0211689	0.999474	EBI3	19	4229498	4237531	+	1284	protein_coding	Epstein-Barr virus induced 3 [Source:HGNC Symbol;Acc:HGNC:3129]	-
ENSG00000276916	5.74292	3.06271	4.73271	14.4106	14.846	14.2692	4.51278	14.5086	-1.68011	0.0216554	0.999474	AL442125.2	13	113511747	113514473	+	418	sense_intronic	novel transcript, sense intronic	-
ENSG00000102858	489.105	592.124	513.025	625.834	767.043	655.364	531.418	682.747	-0.362064	0.0216959	0.999474	MGRN1	16	4616493	4690974	+	10219	protein_coding	mahogunin ring finger 1 [Source:HGNC Symbol;Acc:HGNC:20254]	-
ENSG00000182472	364.675	585.998	440.142	579.514	785.848	552.422	463.605	639.261	-0.464313	0.0217029	0.999474	CAPN12	19	38730187	38769904	-	5966	protein_coding	calpain 12 [Source:HGNC Symbol;Acc:HGNC:13249]	-
ENSG00000259738	5.74292	4.08361	2.83962	11.3227	24.7433	8.15383	4.22205	14.7399	-1.80603	0.0217557	0.999474	ZNF444P1	15	58865006	58865303	+	298	processed_pseudogene	zinc finger protein 444 pseudogene 1 [Source:HGNC Symbol;Acc:HGNC:35157]	-
ENSG00000276662	0	2.04181	0.946541	5.14666	9.89733	7.1346	0.996116	7.39287	-2.91341	0.0219114	0.999474	AL713922.2	10	147820	148751	-	716	unprocessed_pseudogene	DEAD (Asp-Glu-Ala-Asp) box polypeptide 20 (DDX20) pseudogene	-
ENSG00000124782	1592.7	1729.41	1583.56	1817.8	2189.29	2052.73	1635.23	2019.94	-0.304979	0.0219884	0.999474	RREB1	6	7107597	7251980	+	17254	protein_coding	ras responsive element binding protein 1 [Source:HGNC Symbol;Acc:HGNC:10449]	zf-C2H2
ENSG00000142798	3106.92	4274.52	3685.83	4037.04	6120.51	4460.14	3689.09	4872.57	-0.401517	0.0219976	0.999474	HSPG2	1	21822245	21937297	-	18104	protein_coding	heparan sulfate proteoglycan 2 [Source:HGNC Symbol;Acc:HGNC:5273]	-
ENSG00000140534	554.192	649.294	605.786	699.946	818.51	768.498	603.091	762.318	-0.338381	0.0220194	0.999474	TICRR	15	89575482	89631056	+	8402	protein_coding	TOPBP1 interacting checkpoint and replication regulator [Source:HGNC Symbol;Acc:HGNC:28704]	-
ENSG00000105707	424.019	619.688	539.529	647.45	1069.9	552.422	527.745	756.591	-0.520172	0.0220349	0.999474	HPN	19	35040506	35066571	+	3380	protein_coding	hepsin [Source:HGNC Symbol;Acc:HGNC:5155]	-
ENSG00000231925	274.703	408.361	402.28	398.352	749.228	434.191	361.781	527.257	-0.543952	0.0220552	0.999474	TAPBP	6	33299694	33314387	-	5056	protein_coding	TAP binding protein [Source:HGNC Symbol;Acc:HGNC:11566]	-
ENSG00000254788	1.91431	0	0	3.088	13.8563	4.07691	0.638102	7.00706	-3.44292	0.0221214	1	CKLF-CMTM1	16	66552587	66579135	+	1413	protein_coding	CKLF-CMTM1 readthrough [Source:HGNC Symbol;Acc:HGNC:39977]	-
ENSG00000072682	1027.03	1041.32	1059.18	1184.76	1606.34	1203.71	1042.51	1331.6	-0.35325	0.0222275	0.999474	P4HA2	5	132191838	132295315	-	8502	protein_coding	prolyl 4-hydroxylase subunit alpha 2 [Source:HGNC Symbol;Acc:HGNC:8547]	-
ENSG00000266651	7.65723	5.10451	2.83962	7.20532	22.7639	20.3846	5.20045	16.7846	-1.69259	0.0222431	0.999474	AC093484.4	17	16440479	16440952	-	304	lincRNA	novel transcript	-
ENSG00000251127	0.957153	0	0	8.23466	3.95893	3.05769	0.319051	5.08376	-3.86327	0.0222476	1	AC091173.1	8	61759094	61765969	-	2750	lincRNA	novel transcript	-
ENSG00000064932	810.709	1053.57	934.236	966.543	1654.83	1173.13	932.839	1264.84	-0.439574	0.0223062	0.999474	SBNO2	19	1107636	1174283	-	6626	protein_coding	strawberry notch homolog 2 [Source:HGNC Symbol;Acc:HGNC:29158]	-
ENSG00000243554	2.87146	3.06271	0.946541	10.2933	9.89733	10.1923	2.29357	10.1276	-2.14976	0.0225273	0.999474	AC004967.1	7	97969005	97972254	-	447	transcribed_unprocessed_pseudogene	CCZ1 homolog, vacuolar protein trafficking and biogenesis associated (CCZ1) pseudogene	-
ENSG00000130822	122.516	207.243	169.431	178.074	407.77	203.846	166.397	263.23	-0.663012	0.022609	0.999474	PNCK	X	153669730	153689010	-	5091	protein_coding	pregnancy up-regulated nonubiquitous CaM kinase [Source:HGNC Symbol;Acc:HGNC:13415]	-
ENSG00000258745	0.957153	2.04181	0.946541	14.4106	1.97947	9.17306	1.31517	8.52106	-2.70388	0.0227347	0.999474	AL358334.3	14	50912226	50913358	+	535	antisense	novel transcript, antisense to PYGL	-
ENSG00000225880	20.1002	30.6271	23.6635	43.2319	66.3121	32.6153	24.7969	47.3865	-0.937718	0.0228938	0.999474	LINC00115	1	826206	827522	-	1317	lincRNA	long intergenic non-protein coding RNA 115 [Source:HGNC Symbol;Acc:HGNC:26211]	-
ENSG00000163435	2233.04	2903.45	2535.78	2970.65	4275.65	2844.67	2557.42	3363.66	-0.395475	0.0229025	0.999474	ELF3	1	202007945	202017188	+	7191	protein_coding	E74 like ETS transcription factor 3 [Source:HGNC Symbol;Acc:HGNC:3318]	ETS
ENSG00000168993	144.53	154.156	151.447	172.928	274.156	192.634	150.044	213.239	-0.507892	0.0230027	0.999474	CPLX1	4	784957	826198	-	2418	protein_coding	complexin 1 [Source:HGNC Symbol;Acc:HGNC:2309]	-
ENSG00000171603	2056.92	2527.76	2165.69	2488.92	3638.26	2636.74	2250.12	2921.31	-0.376774	0.0230595	0.999474	CLSTN1	1	9729026	9824526	-	5683	protein_coding	calsyntenin 1 [Source:HGNC Symbol;Acc:HGNC:17447]	-
ENSG00000225828	45.9434	45.9406	50.1667	63.8186	106.891	64.2114	47.3502	78.3071	-0.72655	0.023256	0.999474	FAM229A	1	32361270	32364278	-	2845	protein_coding	family with sequence similarity 229 member A [Source:HGNC Symbol;Acc:HGNC:44652]	-
ENSG00000153815	1040.43	1293.48	1129.22	1323.72	1563.78	1453.42	1154.38	1446.97	-0.326215	0.0233266	0.999474	CMIP	16	81445170	81711762	+	12715	protein_coding	c-Maf inducing protein [Source:HGNC Symbol;Acc:HGNC:24319]	-
ENSG00000244625	0.957153	0	0	2.05866	5.9384	7.1346	0.319051	5.04389	-3.85385	0.0233811	1	MIATNB	22	26672767	26780207	+	2847	lincRNA	MIAT neighbor [Source:HGNC Symbol;Acc:HGNC:50731]	-
ENSG00000185596	335.004	387.943	356.846	440.554	553.261	419.922	359.931	471.246	-0.389354	0.0234221	0.999474	WASH3P	15	101961603	101976543	+	2351	transcribed_unprocessed_pseudogene	WAS protein family homolog 3, pseudogene [Source:HGNC Symbol;Acc:HGNC:24362]	-
ENSG00000197858	609.707	756.489	724.104	741.119	1205.5	857.171	696.767	934.595	-0.42402	0.0238352	0.999474	GPAA1	8	144082590	144086216	+	3268	protein_coding	glycosylphosphatidylinositol anchor attachment 1 [Source:HGNC Symbol;Acc:HGNC:4446]	-
ENSG00000279378	0	0	0	1.02933	9.89733	1.01923	0	3.98197	-4.47684	0.0238908	1	AC009159.4	16	79675685	79677715	-	2031	TEC	TEC	-
ENSG00000144802	1675.98	1580.36	1475.66	2150.27	1722.14	2004.82	1577.33	1959.08	-0.312627	0.0244003	0.999474	NFKBIZ	3	101827991	101861022	+	5902	protein_coding	NFKB inhibitor zeta [Source:HGNC Symbol;Acc:HGNC:29805]	-
ENSG00000131899	290.017	323.626	318.038	360.266	457.257	396.48	310.561	404.668	-0.382327	0.0244146	0.999474	LLGL1	17	18225587	18244875	+	6638	protein_coding	LLGL1, scribble cell polarity complex component [Source:HGNC Symbol;Acc:HGNC:6628]	-
ENSG00000232901	4.78577	4.08361	7.57233	24.704	9.89733	15.2884	5.48057	16.6299	-1.59559	0.0244743	0.999474	CYCSP10	3	10000647	10000940	-	294	processed_pseudogene	cytochrome c, somatic pseudogene 10 [Source:HGNC Symbol;Acc:HGNC:24384]	-
ENSG00000196924	536.963	861.642	796.041	813.172	1388.6	880.614	731.549	1027.46	-0.490426	0.0246791	0.999474	FLNA	X	154348524	154374638	-	10585	protein_coding	filamin A [Source:HGNC Symbol;Acc:HGNC:3754]	-
ENSG00000070423	742.751	919.833	899.214	952.132	1542.99	964.19	853.933	1153.11	-0.433603	0.0249538	0.999474	RNF126	19	647526	663277	-	3496	protein_coding	ring finger protein 126 [Source:HGNC Symbol;Acc:HGNC:21151]	-
ENSG00000143554	71.7865	109.237	71.9371	107.051	149.45	125.365	84.3201	127.288	-0.59686	0.0250666	0.999474	SLC27A3	1	153774354	153780157	+	5470	protein_coding	solute carrier family 27 member 3 [Source:HGNC Symbol;Acc:HGNC:10997]	-
ENSG00000139289	996.397	870.83	833.903	1083.89	1074.85	1203.71	900.377	1120.82	-0.315874	0.025282	0.999474	PHLDA1	12	76025447	76033932	-	8069	protein_coding	pleckstrin homology like domain family A member 1 [Source:HGNC Symbol;Acc:HGNC:8933]	-
ENSG00000171617	1216.54	1089.3	1162.35	1480.18	1297.54	1495.21	1156.07	1424.31	-0.300842	0.0253341	0.999474	ENC1	5	74627406	74641424	-	5858	protein_coding	ectodermal-neural cortex 1 [Source:HGNC Symbol;Acc:HGNC:3345]	-
ENSG00000136997	499.634	367.525	381.456	497.167	578.004	555.48	416.205	543.55	-0.384884	0.0253471	0.999474	MYC	8	127735434	127741434	+	3001	protein_coding	MYC proto-oncogene, bHLH transcription factor [Source:HGNC Symbol;Acc:HGNC:7553]	bHLH
ENSG00000126243	76.5723	103.111	99.3868	98.8159	196.957	134.538	93.0234	143.437	-0.626163	0.0253493	0.999474	LRFN3	19	35935358	35945767	+	4044	protein_coding	leucine rich repeat and fibronectin type III domain containing 3 [Source:HGNC Symbol;Acc:HGNC:28370]	-
ENSG00000151693	412.533	427.758	431.623	513.637	596.809	503.499	423.971	537.982	-0.34381	0.0256141	0.999474	ASAP2	2	9206765	9405683	+	7257	protein_coding	ArfGAP with SH3 domain, ankyrin repeat and PH domain 2 [Source:HGNC Symbol;Acc:HGNC:2721]	-
ENSG00000141867	2293.34	2459.35	2139.18	2613.47	2895.96	2880.34	2297.29	2796.59	-0.283854	0.0256438	0.999474	BRD4	19	15235519	15332545	-	12093	protein_coding	bromodomain containing 4 [Source:HGNC Symbol;Acc:HGNC:13575]	-
ENSG00000180758	393.39	580.894	500.72	589.807	716.567	629.883	491.668	645.419	-0.393181	0.025808	0.999474	GPR157	1	9100305	9129170	-	5372	protein_coding	G protein-coupled receptor 157 [Source:HGNC Symbol;Acc:HGNC:23687]	-
ENSG00000279086	1.91431	1.0209	0.946541	10.2933	3.95893	9.17306	1.29392	7.80844	-2.58865	0.0258202	0.999474	AC073130.3	7	116209234	116211511	-	2278	TEC	TEC	-
ENSG00000197912	1108.38	1463.97	1242.81	1468.86	1860.7	1527.82	1271.72	1619.13	-0.348733	0.0258373	0.999474	SPG7	16	89490719	89557768	+	36008	protein_coding	SPG7, paraplegin matrix AAA peptidase subunit [Source:HGNC Symbol;Acc:HGNC:11237]	-
ENSG00000279041	85.1866	92.9022	88.0283	132.784	123.717	124.346	88.7057	126.949	-0.517437	0.0260533	0.999474	AC102945.2	8	30552345	30553766	+	1422	TEC	TEC	-
ENSG00000260236	8.61438	6.12542	11.3585	13.3813	25.7331	26.4999	8.69943	21.8714	-1.32677	0.026094	0.999474	AC099778.1	3	47379089	47380999	-	1911	antisense	novel transcript, antisense to PTPN23	-
ENSG00000148426	350.318	352.211	391.868	462.17	653.224	378.134	364.799	497.843	-0.448785	0.0261197	0.999474	PROSER2	10	11823339	11872277	+	3663	protein_coding	proline and serine rich 2 [Source:HGNC Symbol;Acc:HGNC:23728]	-
ENSG00000100505	76.5723	76.5677	79.5095	120.432	102.932	116.192	77.5498	113.185	-0.545006	0.0264354	0.999474	TRIM9	14	50975262	51096061	-	8945	protein_coding	tripartite motif containing 9 [Source:HGNC Symbol;Acc:HGNC:16288]	-
ENSG00000109103	477.62	642.148	550.887	613.482	956.083	672.691	556.885	747.418	-0.425102	0.0266056	0.999474	UNC119	17	28546707	28552668	-	5128	protein_coding	unc-119 lipid binding chaperone [Source:HGNC Symbol;Acc:HGNC:12565]	-
ENSG00000171094	0.957153	0	0	11.3227	1.97947	2.03846	0.319051	5.11353	-3.87053	0.0266722	1	ALK	2	29192774	29921566	-	7362	protein_coding	ALK receptor tyrosine kinase [Source:HGNC Symbol;Acc:HGNC:427]	-
ENSG00000230454	24.886	66.3587	41.6478	61.7599	100.953	70.3268	44.2975	77.6798	-0.814472	0.026954	0.999474	U73166.1	3	50260303	50263358	+	2625	lincRNA	novel transcript	-
ENSG00000175155	1013.63	1266.94	1170.87	1440.04	1376.72	1449.34	1150.48	1422.03	-0.305882	0.0273137	0.999474	YPEL2	17	59331689	59401729	+	8667	protein_coding	yippee like 2 [Source:HGNC Symbol;Acc:HGNC:18326]	-
ENSG00000179094	534.092	787.116	657.846	759.647	1199.56	748.114	659.685	902.439	-0.452548	0.0274688	0.999474	PER1	17	8140472	8156506	-	7002	protein_coding	period circadian regulator 1 [Source:HGNC Symbol;Acc:HGNC:8845]	-
ENSG00000275074	179.945	235.829	235.689	271.744	390.945	245.634	217.154	302.774	-0.480268	0.0275116	0.999474	NUDT18	8	22106872	22109419	-	1756	protein_coding	nudix hydrolase 18 [Source:HGNC Symbol;Acc:HGNC:26194]	-
ENSG00000099251	85.1866	101.069	88.0283	166.752	89.076	161.038	91.4281	138.955	-0.603745	0.0276292	0.999474	HSD17B7P2	10	38356380	38378505	+	1506	transcribed_unprocessed_pseudogene	hydroxysteroid 17-beta dehydrogenase 7 pseudogene 2 [Source:HGNC Symbol;Acc:HGNC:28120]	-
ENSG00000132005	255.56	324.647	288.695	370.56	467.154	324.115	289.634	387.276	-0.419927	0.0277286	0.999474	RFX1	19	13961538	14007039	-	5465	protein_coding	regulatory factor X1 [Source:HGNC Symbol;Acc:HGNC:9982]	RFX
ENSG00000112406	588.649	714.632	608.626	897.578	711.618	817.421	637.302	808.872	-0.344124	0.0278566	0.999474	HECA	6	139135112	139180802	+	5614	protein_coding	hdc homolog, cell cycle regulator [Source:HGNC Symbol;Acc:HGNC:21041]	-
ENSG00000259933	3.82861	2.04181	2.83962	14.4106	5.9384	13.25	2.90335	11.1997	-1.94162	0.0283569	0.999474	AC009065.2	16	2091436	2095433	+	691	sense_overlapping	uncharacterized LOC105371049 [Source:NCBI gene;Acc:105371049]	-
ENSG00000185950	46.9005	44.9197	19.8774	57.6426	64.3327	72.3652	37.2325	64.7802	-0.801363	0.0284515	0.999474	IRS2	13	109752698	109786568	-	8138	protein_coding	insulin receptor substrate 2 [Source:HGNC Symbol;Acc:HGNC:6126]	-
ENSG00000239096	0	0	0.946541	6.17599	1.97947	6.11537	0.315514	4.75694	-3.7668	0.0286215	1	RF01210	3	179614775	179614878	-	104	snoRNA		-
ENSG00000169710	7935.76	10901.2	9425.66	10276.9	16446.4	10706	9420.87	12476.4	-0.405309	0.0286743	0.999474	FASN	17	82078333	82098332	-	9364	protein_coding	fatty acid synthase [Source:HGNC Symbol;Acc:HGNC:3594]	-
ENSG00000099942	3226.56	3823.28	3506.94	4101.89	4282.58	4372.49	3518.93	4252.32	-0.273187	0.028937	0.999474	CRKL	22	20917426	20953749	+	5325	protein_coding	CRK like proto-oncogene, adaptor protein [Source:HGNC Symbol;Acc:HGNC:2363]	-
ENSG00000104960	488.148	480.845	461.912	549.663	832.366	523.884	476.969	635.304	-0.413897	0.0289997	0.999474	PTOV1	19	49850735	49860744	+	5962	protein_coding	prostate tumor overexpressed 1 [Source:HGNC Symbol;Acc:HGNC:9632]	-
ENSG00000269891	0	0	0	2.05866	0	10.1923	0	4.08365	-4.50874	0.0290124	1	ARHGAP19-SLIT1	10	97153045	97292637	-	4089	protein_coding	ARHGAP19-SLIT1 readthrough (NMD candidate) [Source:HGNC Symbol;Acc:HGNC:48348]	-
ENSG00000263456	0	0	0	4.11733	2.9692	3.05769	0	3.3814	-4.23739	0.02906	1	MIR5189	16	88468918	88469031	+	114	miRNA	microRNA 5189 [Source:HGNC Symbol;Acc:HGNC:43515]	-
ENSG00000149577	405.833	454.302	389.029	471.434	650.255	501.46	416.388	541.05	-0.378474	0.0294027	0.999474	SIDT2	11	117178733	117197445	+	9061	protein_coding	SID1 transmembrane family member 2 [Source:HGNC Symbol;Acc:HGNC:24272]	-
ENSG00000140451	198.131	211.327	236.635	253.216	397.873	246.653	215.364	299.247	-0.474953	0.0294492	0.999474	PIF1	15	64815632	64825668	-	4656	protein_coding	PIF1 5'-to-3' DNA helicase [Source:HGNC Symbol;Acc:HGNC:26220]	-
ENSG00000172116	212.488	206.222	181.736	251.157	322.653	234.423	200.149	269.411	-0.429401	0.0298544	0.999474	CD8B	2	86815339	86861924	-	1864	protein_coding	CD8b molecule [Source:HGNC Symbol;Acc:HGNC:1707]	-
ENSG00000149596	2.87146	3.06271	7.57233	11.3227	13.8563	17.3269	4.50217	14.1686	-1.64815	0.0299789	0.999474	JPH2	20	44111695	44187578	-	5943	protein_coding	junctophilin 2 [Source:HGNC Symbol;Acc:HGNC:14202]	-
ENSG00000224690	0	0	0	5.14666	1.97947	3.05769	0	3.3946	-4.24214	0.0300091	1	UBE2D3P3	1	150800473	150801031	+	425	processed_pseudogene	ubiquitin conjugating enzyme E2 D3 pseudogene 3 [Source:HGNC Symbol;Acc:HGNC:39011]	-
ENSG00000235411	0	0	0	4.11733	3.95893	2.03846	0	3.37157	-4.23385	0.0300805	1	AC007041.1	2	20239892	20241046	-	1155	processed_pseudogene	developmentally regulated GTP binding protein 1 (DRG1) pseudogene	-
ENSG00000164488	103.373	124.55	113.585	133.813	211.803	145.75	113.836	163.789	-0.526207	0.030176	0.999474	DACT2	6	168292830	168319754	-	4223	protein_coding	dishevelled binding antagonist of beta catenin 2 [Source:HGNC Symbol;Acc:HGNC:21231]	-
ENSG00000183458	58.3864	66.3587	80.456	104.992	107.881	92.7498	68.4004	101.874	-0.57435	0.0303523	0.999474	AC138932.1	16	14911551	14935708	+	6830	transcribed_unprocessed_pseudogene	polycystic kidney disease 1 (autosomal dominant) (PKD1) pseudogene	-
ENSG00000111696	152.187	206.222	157.126	208.954	242.485	248.692	171.845	233.377	-0.442943	0.0303651	0.999474	NT5DC3	12	103770453	103841197	-	8722	protein_coding	5'-nucleotidase domain containing 3 [Source:HGNC Symbol;Acc:HGNC:30826]	-
ENSG00000103319	698.722	819.785	740.195	907.871	1005.57	883.671	752.901	932.37	-0.308787	0.0304793	0.999474	EEF2K	16	22206282	22288732	+	8020	protein_coding	eukaryotic elongation factor 2 kinase [Source:HGNC Symbol;Acc:HGNC:24615]	-
ENSG00000141577	117.73	124.55	120.211	152.341	237.536	135.557	120.83	175.145	-0.536495	0.0305116	0.999474	CEP131	17	81189593	81222999	-	3966	protein_coding	centrosomal protein 131 [Source:HGNC Symbol;Acc:HGNC:29511]	-
ENSG00000144481	0	0	0	3.088	4.94867	2.03846	0	3.35837	-4.22907	0.0308472	1	TRPM8	2	233917398	234019522	+	7903	protein_coding	transient receptor potential cation channel subfamily M member 8 [Source:HGNC Symbol;Acc:HGNC:17961]	-
ENSG00000279110	11.4858	23.4808	18.9308	45.2906	22.7639	40.7691	17.9658	36.2745	-1.0154	0.0309621	0.999474	AL022323.4	22	25052122	25065241	-	13120	antisense	novel transcript	-
ENSG00000149043	19.1431	18.3763	18.9308	39.1146	60.3737	17.3269	18.8167	38.9384	-1.05023	0.0311472	0.999474	SYT8	11	1828307	1837521	+	4704	protein_coding	synaptotagmin 8 [Source:HGNC Symbol;Acc:HGNC:19264]	-
ENSG00000135127	461.348	562.517	483.683	549.663	787.828	619.691	502.516	652.394	-0.377178	0.031155	0.999474	BICDL1	12	119989869	120094494	+	5484	protein_coding	BICD family like cargo adaptor 1 [Source:HGNC Symbol;Acc:HGNC:28095]	-
ENSG00000239306	1042.34	1048.47	1022.26	1201.23	1468.76	1178.23	1037.69	1282.74	-0.306007	0.0311657	0.999474	RBM14	11	66616582	66627347	+	3937	protein_coding	RNA binding motif protein 14 [Source:HGNC Symbol;Acc:HGNC:14219]	-
ENSG00000106397	826.98	964.753	910.573	977.865	1389.59	1077.32	900.769	1148.26	-0.350512	0.031216	0.999474	PLOD3	7	101205977	101218420	-	5671	protein_coding	procollagen-lysine,2-oxoglutarate 5-dioxygenase 3 [Source:HGNC Symbol;Acc:HGNC:9083]	-
ENSG00000049239	879.624	1195.48	1076.22	1166.23	1691.45	1242.44	1050.44	1366.71	-0.38002	0.0313831	0.999474	H6PD	1	9234775	9271337	+	9321	protein_coding	hexose-6-phosphate dehydrogenase/glucose 1-dehydrogenase [Source:HGNC Symbol;Acc:HGNC:4795]	-
ENSG00000153721	789.651	954.544	830.117	975.807	1132.26	1083.44	858.104	1063.83	-0.310409	0.0316376	0.999474	CNKSR3	6	154387504	154510659	-	21564	protein_coding	CNKSR family member 3 [Source:HGNC Symbol;Acc:HGNC:23034]	-
ENSG00000237649	426.89	509.431	525.33	552.751	828.407	554.46	487.217	645.206	-0.405561	0.0320085	0.999474	KIFC1	6	33391536	33409924	+	3345	protein_coding	kinesin family member C1 [Source:HGNC Symbol;Acc:HGNC:6389]	-
ENSG00000179715	142.616	167.428	119.264	162.634	239.515	198.75	143.103	200.3	-0.486729	0.0321083	0.999474	PCED1B	12	47079603	47236662	+	2618	protein_coding	PC-esterase domain containing 1B [Source:HGNC Symbol;Acc:HGNC:28255]	-
ENSG00000142910	102.415	128.634	134.409	156.458	233.577	138.615	121.819	176.217	-0.533492	0.032246	0.999474	TINAGL1	1	31576485	31587686	+	5281	protein_coding	tubulointerstitial nephritis antigen like 1 [Source:HGNC Symbol;Acc:HGNC:19168]	-
ENSG00000268992	1.91431	0	1.89308	7.20532	7.91787	7.1346	1.26913	7.41926	-2.52844	0.0322675	0.999474	CDC42EP3P1	19	23384530	23385293	+	764	processed_pseudogene	CDC42 effector protein 3 pseudogene 1 [Source:HGNC Symbol;Acc:HGNC:49673]	-
ENSG00000132196	541.749	593.145	496.934	725.679	626.501	687.979	543.943	680.053	-0.322419	0.0325711	0.999474	HSD17B7	1	162790702	162812817	+	4778	protein_coding	hydroxysteroid 17-beta dehydrogenase 7 [Source:HGNC Symbol;Acc:HGNC:5215]	-
ENSG00000116396	220.145	247.058	224.33	252.186	397.873	286.403	230.511	312.154	-0.438268	0.032575	0.999474	KCNC4	1	110211343	110283100	+	25042	protein_coding	potassium voltage-gated channel subfamily C member 4 [Source:HGNC Symbol;Acc:HGNC:6236]	-
ENSG00000129951	63.1721	78.6095	82.3491	95.7279	137.573	99.8844	74.7102	111.062	-0.572981	0.032636	0.999474	PLPPR3	19	812488	821977	-	2741	protein_coding	phospholipid phosphatase related 3 [Source:HGNC Symbol;Acc:HGNC:23497]	-
ENSG00000260708	126.344	132.717	113.585	144.106	253.372	145.75	124.216	181.076	-0.544975	0.0328313	0.999474	AL118516.1	22	46761894	46762563	-	670	antisense	novel transcript, antisense to TBC1D22A	-
ENSG00000134070	668.093	788.137	736.409	885.226	999.631	837.806	730.88	907.554	-0.312668	0.0330217	0.999474	IRAK2	3	10164865	10243743	+	3483	protein_coding	interleukin 1 receptor associated kinase 2 [Source:HGNC Symbol;Acc:HGNC:6113]	-
ENSG00000104881	692.979	826.931	688.136	800.82	1318.32	825.575	736.015	981.573	-0.415778	0.0331436	0.999474	PPP1R13L	19	45379634	45406349	-	5032	protein_coding	protein phosphatase 1 regulatory subunit 13 like [Source:HGNC Symbol;Acc:HGNC:18838]	-
ENSG00000168528	696.808	973.941	877.444	983.012	1494.5	927.498	849.398	1135	-0.41853	0.0331536	0.999474	SERINC2	1	31409565	31434680	+	3549	protein_coding	serine incorporator 2 [Source:HGNC Symbol;Acc:HGNC:23231]	-
ENSG00000272473	24.886	41.857	44.4874	43.2319	84.1273	64.2114	37.0768	63.8569	-0.786098	0.0334214	0.999474	AC006273.1	19	781002	781862	-	861	lincRNA	novel transcript	-
ENSG00000164761	658.521	455.323	510.186	776.116	566.128	803.152	541.343	715.132	-0.401154	0.0334326	0.999474	TNFRSF11B	8	118923557	118952200	-	2827	protein_coding	TNF receptor superfamily member 11b [Source:HGNC Symbol;Acc:HGNC:11909]	-
ENSG00000260064	0	0	0	4.11733	4.94867	1.01923	0	3.36174	-4.23025	0.0334339	1	AC092332.1	16	80627551	80628379	-	829	sense_intronic	novel transcript, sense intronic to CDYL2	-
ENSG00000122971	149.316	202.139	154.286	229.541	305.828	178.365	168.58	237.911	-0.498404	0.0334459	0.999474	ACADS	12	120725735	120740008	+	2648	protein_coding	acyl-CoA dehydrogenase short chain [Source:HGNC Symbol;Acc:HGNC:90]	-
ENSG00000075618	1734.36	1807	1626.16	1852.8	2964.25	1910.03	1722.51	2242.36	-0.38066	0.0334684	0.999474	FSCN1	7	5592823	5606655	+	3692	protein_coding	fascin actin-bundling protein 1 [Source:HGNC Symbol;Acc:HGNC:11148]	-
ENSG00000130751	67.0007	103.111	106.959	125.579	169.244	115.173	92.357	136.665	-0.566471	0.0336195	0.999474	NPAS1	19	47019820	47045775	+	2582	protein_coding	neuronal PAS domain protein 1 [Source:HGNC Symbol;Acc:HGNC:7894]	Others
ENSG00000111452	73.7008	85.7558	88.9749	146.165	122.727	94.7883	82.8105	121.227	-0.549847	0.0336853	0.999474	ADGRD1	12	130953907	131141469	+	14718	protein_coding	adhesion G protein-coupled receptor D1 [Source:HGNC Symbol;Acc:HGNC:19893]	-
ENSG00000261468	10.5287	13.2717	6.62579	34.9973	20.7844	15.2884	10.1421	23.69	-1.22724	0.0342505	0.999474	AC096921.2	3	30697661	30699576	+	1916	sense_overlapping	novel transcript, overlapping to TGFBR2	-
ENSG00000185168	113.901	158.24	135.355	183.221	215.762	164.096	135.832	187.693	-0.467924	0.0344832	0.999474	LINC00482	17	81303771	81309248	-	2197	lincRNA	long intergenic non-protein coding RNA 482 [Source:HGNC Symbol;Acc:HGNC:26816]	-
ENSG00000215097	2.87146	3.06271	3.78617	9.26399	10.8871	13.25	3.24011	11.1337	-1.77965	0.0344947	0.999474	DUSP8P3	10	46774421	46776180	-	1760	processed_pseudogene	dual specificity phosphatase 8 pseudogene 3 [Source:HGNC Symbol;Acc:HGNC:3077]	-
ENSG00000205138	184.731	217.452	247.047	231.6	424.596	260.923	216.41	305.706	-0.498865	0.0347025	0.999474	SDHAF1	19	35995199	35996315	+	1117	protein_coding	succinate dehydrogenase complex assembly factor 1 [Source:HGNC Symbol;Acc:HGNC:33867]	-
ENSG00000165185	525.477	561.497	498.827	645.391	608.686	719.575	528.6	657.884	-0.315819	0.0347041	0.999474	KIAA1958	9	112486847	112669397	+	13119	protein_coding	KIAA1958 [Source:HGNC Symbol;Acc:HGNC:23427]	-
ENSG00000197070	84.2295	116.383	118.318	145.136	196.957	121.288	106.31	154.46	-0.540001	0.0347078	0.999474	ARRDC1	9	137605654	137615360	+	3821	protein_coding	arrestin domain containing 1 [Source:HGNC Symbol;Acc:HGNC:28633]	-
ENSG00000157765	328.304	378.755	341.701	432.319	451.318	436.23	349.587	439.956	-0.332189	0.0347533	0.999474	SLC34A2	4	25648011	25678748	+	5045	protein_coding	solute carrier family 34 member 2 [Source:HGNC Symbol;Acc:HGNC:11020]	-
ENSG00000177706	100.501	125.571	116.425	122.491	203.885	163.077	114.166	163.151	-0.516353	0.0349201	0.999474	FAM20C	7	192969	260745	+	4629	protein_coding	FAM20C, golgi associated secretory pathway kinase [Source:HGNC Symbol;Acc:HGNC:22140]	-
ENSG00000196961	1788.92	1994.84	1932.84	2040.14	2931.59	2216.82	1905.53	2396.18	-0.330675	0.0349698	0.999474	AP2A1	19	49766968	49807113	+	8746	protein_coding	adaptor related protein complex 2 subunit alpha 1 [Source:HGNC Symbol;Acc:HGNC:561]	-
ENSG00000166825	243.117	283.811	280.176	328.357	423.606	307.807	269.035	353.257	-0.393501	0.035003	0.999474	ANPEP	15	89784889	89815401	-	4871	protein_coding	alanyl aminopeptidase, membrane [Source:HGNC Symbol;Acc:HGNC:500]	-
ENSG00000140854	323.518	396.11	296.267	389.088	519.61	419.922	338.632	442.873	-0.388157	0.0351193	0.999474	KATNB1	16	57735730	57757250	+	4591	protein_coding	katanin regulatory subunit B1 [Source:HGNC Symbol;Acc:HGNC:6217]	-
ENSG00000261560	1.91431	3.06271	1.89308	10.2933	12.8665	5.09614	2.29003	9.41867	-2.04692	0.0352087	0.999474	AC007216.3	16	11881075	11882569	-	1495	sense_intronic	novel transcript, sense intronic to GSPT1	-
ENSG00000186395	161.759	213.369	145.767	211.013	269.207	229.326	173.632	236.516	-0.447588	0.0353883	0.999474	KRT10	17	40818117	40822595	-	2144	protein_coding	keratin 10 [Source:HGNC Symbol;Acc:HGNC:6413]	-
ENSG00000103855	1153.37	1491.54	1524.88	1602.67	1900.29	1699.05	1389.93	1734	-0.319232	0.0355013	0.999474	CD276	15	73683966	73714518	+	5542	protein_coding	CD276 molecule [Source:HGNC Symbol;Acc:HGNC:19137]	-
ENSG00000177239	824.109	981.088	848.101	966.543	1458.87	1008.02	884.433	1144.48	-0.372221	0.0355066	0.999474	MAN1B1	9	137086927	137109187	+	8331	protein_coding	mannosidase alpha class 1B member 1 [Source:HGNC Symbol;Acc:HGNC:6823]	-
ENSG00000154358	5.74292	13.2717	17.0377	22.6453	44.538	16.3077	12.0175	27.8303	-1.2134	0.0355533	0.999474	OBSCN	1	228208130	228378874	+	32290	protein_coding	obscurin, cytoskeletal calmodulin and titin-interacting RhoGEF [Source:HGNC Symbol;Acc:HGNC:15719]	-
ENSG00000271580	3.82861	1.0209	4.73271	15.44	11.8768	7.1346	3.19407	11.4838	-1.83504	0.0358328	0.999474	AL583832.1	1	205091163	205091946	+	784	processed_pseudogene	glycogenin 2 (GYG2) pseudogene	-
ENSG00000066379	51.6863	50.0242	51.1132	71.0239	115.799	58.096	50.9413	81.6396	-0.681403	0.0358875	0.999474	ZNRD1	6	30058899	30064909	+	3672	protein_coding	zinc ribbon domain containing 1 [Source:HGNC Symbol;Acc:HGNC:13182]	-
ENSG00000157570	398.176	517.598	455.286	497.167	712.608	570.768	457.02	593.514	-0.377668	0.0360186	0.999474	TSPAN18	11	44726465	44932421	+	5871	protein_coding	tetraspanin 18 [Source:HGNC Symbol;Acc:HGNC:20660]	-
ENSG00000161904	432.633	526.786	466.645	559.957	681.926	560.576	475.355	600.82	-0.338505	0.0361398	0.999474	LEMD2	6	33771202	33789136	-	6788	protein_coding	LEM domain containing 2 [Source:HGNC Symbol;Acc:HGNC:21244]	-
ENSG00000187595	386.69	442.051	402.28	415.85	759.126	493.307	410.34	556.094	-0.439063	0.0361939	0.999474	ZNF385C	17	42025576	42098479	-	5198	protein_coding	zinc finger protein 385C [Source:HGNC Symbol;Acc:HGNC:33722]	-
ENSG00000243364	211.531	320.563	229.063	284.096	491.898	297.615	253.719	357.869	-0.497456	0.0365342	0.999474	EFNA4	1	155063731	155069553	+	1263	protein_coding	ephrin A4 [Source:HGNC Symbol;Acc:HGNC:3224]	-
ENSG00000100982	477.62	505.347	432.569	549.663	727.454	535.095	471.845	604.071	-0.356929	0.0366108	0.999474	PCIF1	20	45934628	45948023	+	3219	protein_coding	PDX1 C-terminal inhibiting factor 1 [Source:HGNC Symbol;Acc:HGNC:16200]	-
ENSG00000147130	1314.17	1465	1401.83	1591.35	1938.89	1587.96	1393.66	1706.06	-0.291961	0.0366814	0.999474	ZMYM3	X	71239624	71255146	-	6916	protein_coding	zinc finger MYM-type containing 3 [Source:HGNC Symbol;Acc:HGNC:13054]	-
ENSG00000087589	39.2433	28.5853	20.8239	45.2906	56.4148	50.9614	29.5508	50.8889	-0.78475	0.0368183	0.999474	CASS4	20	56412112	56460387	+	5069	protein_coding	Cas scaffold protein family member 4 [Source:HGNC Symbol;Acc:HGNC:15878]	-
ENSG00000272945	6.70007	3.06271	5.67925	12.352	23.7536	9.17306	5.14734	15.0929	-1.54835	0.0370787	0.999474	AL356299.2	20	34281632	34286466	-	586	sense_intronic	novel transcript	-
ENSG00000123999	131.13	192.951	172.271	208.954	294.941	189.577	165.45	231.157	-0.483717	0.0371631	0.999474	INHA	2	219569162	219575713	+	1753	protein_coding	inhibin subunit alpha [Source:HGNC Symbol;Acc:HGNC:6065]	-
ENSG00000012171	271.832	334.856	312.359	358.208	587.902	321.057	306.349	422.389	-0.464066	0.0372854	0.999474	SEMA3B	3	50267558	50277546	+	5768	protein_coding	semaphorin 3B [Source:HGNC Symbol;Acc:HGNC:10724]	-
ENSG00000188042	47.8577	47.9824	37.8617	64.8479	60.3737	85.6152	44.5673	70.279	-0.657691	0.037286	0.999474	ARL4C	2	234493041	234497053	-	4013	protein_coding	ADP ribosylation factor like GTPase 4C [Source:HGNC Symbol;Acc:HGNC:698]	-
ENSG00000197355	335.004	446.135	363.472	434.378	771.992	395.461	381.537	533.944	-0.485574	0.0373784	0.999474	UAP1L1	9	137077501	137084539	+	5283	protein_coding	UDP-N-acetylglucosamine pyrophosphorylase 1 like 1 [Source:HGNC Symbol;Acc:HGNC:28082]	-
ENSG00000262152	1.91431	0	0	2.05866	10.8871	5.09614	0.638102	6.01396	-3.22281	0.0376242	1	LINC00514	16	2988961	2994509	+	4284	processed_transcript	long intergenic non-protein coding RNA 514 [Source:HGNC Symbol;Acc:HGNC:27549]	-
ENSG00000099917	1096.9	1252.65	1135.85	1307.25	1640.98	1346.4	1161.8	1431.54	-0.301469	0.0377799	0.999474	MED15	22	20495913	20587632	+	10374	protein_coding	mediator complex subunit 15 [Source:HGNC Symbol;Acc:HGNC:14248]	-
ENSG00000168488	1696.08	2042.83	1735.01	2002.05	2598.05	2173	1824.64	2257.7	-0.307454	0.0379398	0.999474	ATXN2L	16	28823035	28837237	+	6508	protein_coding	ataxin 2 like [Source:HGNC Symbol;Acc:HGNC:31326]	-
ENSG00000130270	241.203	294.02	303.84	332.474	427.565	334.307	279.687	364.782	-0.383703	0.0381339	0.999474	ATP8B3	19	1782075	1812276	-	7014	protein_coding	ATPase phospholipid transporting 8B3 [Source:HGNC Symbol;Acc:HGNC:13535]	-
ENSG00000113083	7800.8	8015.11	7936.75	9947.47	9010.53	9100.69	7917.55	9352.9	-0.240354	0.0382048	0.999474	LOX	5	122063195	122078360	-	5547	protein_coding	lysyl oxidase [Source:HGNC Symbol;Acc:HGNC:6664]	-
ENSG00000157110	931.31	1014.78	870.818	1059.18	1146.11	1238.36	938.969	1147.89	-0.290065	0.0382964	0.999474	RBPMS	8	30384479	30572261	+	8931	protein_coding	RNA binding protein, mRNA processing factor [Source:HGNC Symbol;Acc:HGNC:19097]	-
ENSG00000161395	73.7008	64.3169	78.5629	106.021	138.563	79.4998	72.1935	108.028	-0.581269	0.0383247	0.999474	PGAP3	17	39671122	39696797	-	3669	protein_coding	post-GPI attachment to proteins 3 [Source:HGNC Symbol;Acc:HGNC:23719]	-
ENSG00000054179	76.5723	132.717	113.585	115.285	263.269	127.404	107.625	168.653	-0.64973	0.0384878	0.999474	ENTPD2	9	137048098	137054045	-	2633	protein_coding	ectonucleoside triphosphate diphosphohydrolase 2 [Source:HGNC Symbol;Acc:HGNC:3364]	-
ENSG00000276345	15.3145	32.6689	32.1824	15.44	56.4148	96.8267	26.7219	56.2272	-1.07464	0.0385665	0.999474	AC004556.1	KI270721.1	2585	11802	+	740	protein_coding	39S ribosomal protein L23, mitochondrial-like [Source:NCBI gene;Acc:107987373]	-
ENSG00000124181	1054.78	1263.88	1168.03	1273.28	1735.99	1357.61	1162.23	1455.63	-0.325004	0.0386554	0.999474	PLCG1	20	41136960	41196801	+	9648	protein_coding	phospholipase C gamma 1 [Source:HGNC Symbol;Acc:HGNC:9065]	-
ENSG00000101335	42.1147	41.857	36.9151	41.1733	105.901	59.1153	40.2956	68.73	-0.772156	0.0387903	0.999474	MYL9	20	36541484	36551447	+	2821	protein_coding	myosin light chain 9 [Source:HGNC Symbol;Acc:HGNC:15754]	-
ENSG00000164362	104.33	114.341	121.157	127.637	220.711	139.634	113.276	162.661	-0.522843	0.0390748	0.999474	TERT	5	1253147	1295069	-	4602	protein_coding	telomerase reverse transcriptase [Source:HGNC Symbol;Acc:HGNC:11730]	-
ENSG00000184459	0	1.0209	0	3.088	7.91787	2.03846	0.340301	4.34811	-3.641	0.0392924	1	BPIFC	22	32413847	32464484	-	2228	protein_coding	BPI fold containing family C [Source:HGNC Symbol;Acc:HGNC:16503]	-
ENSG00000112941	728.394	730.966	610.519	845.082	958.062	772.575	689.96	858.573	-0.315752	0.0396312	0.999474	TENT4A	5	6713007	6757048	+	6785	protein_coding	terminal nucleotidyltransferase 4A [Source:HGNC Symbol;Acc:HGNC:16705]	-
ENSG00000198929	62.215	77.5886	55.8459	100.875	98.9733	87.6537	65.2165	95.8338	-0.557157	0.0397781	0.999474	NOS1AP	1	162069774	162370475	+	7771	protein_coding	nitric oxide synthase 1 adaptor protein [Source:HGNC Symbol;Acc:HGNC:16859]	-
ENSG00000177728	1617.59	2248.03	1894.98	2205.86	2649.52	2314.67	1920.2	2390.01	-0.315973	0.0398318	0.999474	TMEM94	17	75441159	75500090	+	8854	protein_coding	transmembrane protein 94 [Source:HGNC Symbol;Acc:HGNC:28983]	-
ENSG00000169862	372.333	434.905	373.884	459.082	511.692	507.576	393.707	492.783	-0.324414	0.0399176	0.999474	CTNND2	5	10971840	11904043	-	6863	protein_coding	catenin delta 2 [Source:HGNC Symbol;Acc:HGNC:2516]	-
ENSG00000185522	106.244	129.655	107.906	152.341	231.598	117.211	114.601	167.05	-0.545094	0.0399212	0.999474	LMNTD2	11	554855	560779	-	2934	protein_coding	lamin tail domain containing 2 [Source:HGNC Symbol;Acc:HGNC:28561]	-
ENSG00000172893	3041.83	3193.38	2828.27	3214.6	4815.05	3408.3	3021.16	3812.65	-0.335789	0.0400588	0.999474	DHCR7	11	71428193	71452868	-	4160	protein_coding	7-dehydrocholesterol reductase [Source:HGNC Symbol;Acc:HGNC:2860]	-
ENSG00000143184	31.5861	22.4599	25.5566	54.5546	46.5175	36.6922	26.5342	45.9214	-0.789681	0.0401016	0.999474	XCL1	1	168576473	168582077	+	1367	protein_coding	X-C motif chemokine ligand 1 [Source:HGNC Symbol;Acc:HGNC:10645]	-
ENSG00000260563	109.115	119.446	129.676	136.901	174.193	180.403	119.412	163.833	-0.456468	0.0403288	0.999474	AC132872.1	17	82293716	82294910	+	1195	lincRNA	novel transcript	-
ENSG00000198355	2049.27	2527.76	2392.86	2389.08	4192.51	2599.03	2323.29	3060.21	-0.397576	0.0403848	0.999474	PIM3	22	49960513	49964080	+	2461	protein_coding	Pim-3 proto-oncogene, serine/threonine kinase [Source:HGNC Symbol;Acc:HGNC:19310]	-
ENSG00000143224	117.73	118.425	86.1353	141.018	170.234	138.615	107.43	149.956	-0.482461	0.0404321	0.999474	PPOX	1	161166410	161178013	+	4607	protein_coding	protoporphyrinogen oxidase [Source:HGNC Symbol;Acc:HGNC:9280]	-
ENSG00000134590	484.32	539.037	430.676	536.282	747.249	579.941	484.678	621.157	-0.358565	0.0404788	0.999474	RTL8C	X	135032366	135033546	+	1181	protein_coding	retrotransposon Gag like 8C [Source:HGNC Symbol;Acc:HGNC:2569]	-
ENSG00000177105	230.674	251.142	225.277	291.301	322.653	290.48	235.698	301.478	-0.355722	0.0407107	0.999474	RHOG	11	3826978	3840983	-	1782	protein_coding	ras homolog family member G [Source:HGNC Symbol;Acc:HGNC:672]	-
ENSG00000160799	178.988	240.933	253.673	253.216	469.134	241.557	224.531	321.302	-0.517681	0.0407395	0.999474	CCDC12	3	46921726	46982010	-	4754	protein_coding	coiled-coil domain containing 12 [Source:HGNC Symbol;Acc:HGNC:28332]	-
ENSG00000278272	14.3573	20.4181	11.3585	21.616	38.5996	31.5961	15.378	30.6039	-0.997877	0.0408117	0.999474	HIST1H3C	6	26045411	26045821	+	411	protein_coding	histone cluster 1 H3 family member c [Source:HGNC Symbol;Acc:HGNC:4768]	-
ENSG00000279494	3.82861	2.04181	0.946541	11.3227	8.9076	7.1346	2.27232	9.12162	-2.00481	0.0409004	0.999474	AL117328.2	22	49851425	49853364	+	1940	lincRNA	novel transcript	-
ENSG00000012211	228.76	270.539	269.764	287.184	434.493	301.692	256.354	341.123	-0.412807	0.0411744	0.999474	PRICKLE3	X	49175264	49186528	-	3194	protein_coding	prickle planar cell polarity protein 3 [Source:HGNC Symbol;Acc:HGNC:6645]	-
ENSG00000182087	1193.57	1376.18	1121.65	1301.08	2016.09	1420.8	1230.47	1579.32	-0.360383	0.0411771	0.999474	TMEM259	19	1009648	1021179	-	4031	protein_coding	transmembrane protein 259 [Source:HGNC Symbol;Acc:HGNC:17039]	-
ENSG00000136856	428.805	478.803	419.318	488.933	640.358	543.249	442.309	557.513	-0.334528	0.0413096	0.999474	SLC2A8	9	127397138	127408424	+	3928	protein_coding	solute carrier family 2 member 8 [Source:HGNC Symbol;Acc:HGNC:13812]	-
ENSG00000099812	338.832	481.866	425.944	439.525	838.304	458.653	415.547	578.827	-0.478736	0.0414252	0.999474	MISP	19	751126	764318	+	2966	protein_coding	mitotic spindle positioning [Source:HGNC Symbol;Acc:HGNC:27000]	-
ENSG00000284718	0	1.0209	0.946541	7.20532	3.95893	5.09614	0.655815	5.42013	-3.05568	0.0414405	1	SCYGR7	2	227728335	227728625	+	291	protein_coding	small cysteine and glycine repeat containing 7 [Source:HGNC Symbol;Acc:HGNC:34226]	-
ENSG00000261971	34.4575	45.9406	53.0063	68.9652	59.384	81.5383	44.4682	69.9625	-0.65339	0.0414492	0.999474	MMP25-AS1	16	3037403	3059370	-	7244	antisense	MMP25 antisense RNA 1 [Source:HGNC Symbol;Acc:HGNC:51372]	-
ENSG00000196843	207.702	258.288	237.582	252.186	474.082	260.923	234.524	329.064	-0.489485	0.0415556	0.999474	ARID5A	2	96536743	96552638	+	3565	protein_coding	AT-rich interaction domain 5A [Source:HGNC Symbol;Acc:HGNC:17361]	ARID
ENSG00000136295	513.034	906.562	688.136	788.468	1270.82	819.46	702.577	959.582	-0.450274	0.0415958	0.999474	TTYH3	7	2631951	2664802	+	6129	protein_coding	tweety family member 3 [Source:HGNC Symbol;Acc:HGNC:22222]	-
ENSG00000124610	0.957153	0	4.73271	5.14666	13.8563	8.15383	1.89662	9.05225	-2.23799	0.0416032	0.999474	HIST1H1A	6	26017085	26017732	-	648	protein_coding	histone cluster 1 H1 family member a [Source:HGNC Symbol;Acc:HGNC:4715]	-
ENSG00000226394	0	0	0	3.088	2.9692	3.05769	0	3.03829	-4.0834	0.0417299	1	AC093423.1	1	89661212	89661353	-	142	processed_pseudogene	NADH dehydrogenase (ubiquinone) 1 alpha subcomplex, 4, 9kDa (NDUFA4) pseudogene	-
ENSG00000006016	32.5432	35.7316	47.3271	52.4959	85.1171	51.9807	38.534	63.1979	-0.713886	0.0418	0.999474	CRLF1	19	18572220	18607741	-	3018	protein_coding	cytokine receptor like factor 1 [Source:HGNC Symbol;Acc:HGNC:2364]	-
ENSG00000185361	336.918	408.361	355.9	410.703	625.512	414.826	367.06	483.68	-0.39876	0.0418822	0.999474	TNFAIP8L1	19	4639518	4655568	+	6667	protein_coding	TNF alpha induced protein 8 like 1 [Source:HGNC Symbol;Acc:HGNC:28279]	-
ENSG00000204991	453.691	553.329	512.079	529.077	1000.62	549.364	506.366	693.02	-0.453172	0.0418929	0.999474	SPIRE2	16	89818179	89871319	+	7975	protein_coding	spire type actin nucleation factor 2 [Source:HGNC Symbol;Acc:HGNC:30623]	-
ENSG00000269906	5.74292	7.14632	3.78617	17.4986	13.8563	13.25	5.55847	14.8683	-1.42365	0.0419088	0.999474	AL606834.1	14	50662511	50663178	-	668	sense_intronic	novel transcript, sense intronic to SAV1	-
ENSG00000262061	1.91431	6.12542	1.89308	8.23466	20.7844	6.11537	3.31094	11.7115	-1.83713	0.0421042	0.999474	AC129507.1	17	331205	333488	+	2284	processed_transcript	uncharacterized LOC100506388 [Source:NCBI gene;Acc:100506388]	-
ENSG00000214021	88.0581	132.717	106.013	145.136	152.419	155.942	108.929	151.166	-0.474336	0.0421822	0.999474	TTLL3	3	9808086	9855138	+	10365	protein_coding	tubulin tyrosine ligase like 3 [Source:HGNC Symbol;Acc:HGNC:24483]	-
ENSG00000178764	1965.04	2202.09	1960.29	2389.08	2563.41	2363.59	2042.47	2438.69	-0.255934	0.0423287	0.999474	ZHX2	8	122781394	122974512	+	4716	protein_coding	zinc fingers and homeoboxes 2 [Source:HGNC Symbol;Acc:HGNC:18513]	Homeobox
ENSG00000180448	1010.75	1205.69	1213.47	1185.79	2080.42	1268.94	1143.3	1511.72	-0.403172	0.0423362	0.999474	ARHGAP45	19	1065923	1086628	+	6238	protein_coding	Rho GTPase activating protein 45 [Source:HGNC Symbol;Acc:HGNC:17102]	-
ENSG00000185737	14.3573	23.4808	19.8774	31.9093	40.5791	33.6345	19.2385	35.3743	-0.881596	0.0424806	0.999474	NRG3	10	81875314	82987179	+	5072	protein_coding	neuregulin 3 [Source:HGNC Symbol;Acc:HGNC:7999]	-
ENSG00000235023	15.3145	9.18813	14.1981	19.5573	27.7125	32.6153	12.9002	26.6284	-1.04256	0.0425585	0.999474	AP001626.1	21	42648271	42651244	-	2854	antisense	novel transcript	-
ENSG00000229155	3.82861	9.18813	13.2516	12.352	24.7433	26.4999	8.75611	21.1984	-1.27599	0.0425808	0.999474	LINC02038	3	193842560	193844024	-	984	lincRNA	long intergenic non-protein coding RNA 2038 [Source:HGNC Symbol;Acc:HGNC:52878]	-
ENSG00000167244	216.317	254.205	212.972	197.632	560.189	269.076	227.831	342.299	-0.58811	0.0426081	0.999474	IGF2	11	2129112	2149603	-	6979	protein_coding	insulin like growth factor 2 [Source:HGNC Symbol;Acc:HGNC:5466]	-
ENSG00000187904	0	0	1.89308	2.05866	5.9384	9.17306	0.631028	5.72337	-3.15577	0.0427605	1	AC097382.1	4	6995341	6998958	+	591	sense_overlapping	novel transcript, sense overlapping TBC1D14	-
ENSG00000108797	585.778	809.576	662.579	801.85	1126.32	749.133	685.978	892.433	-0.380095	0.0428403	0.999474	CNTNAP1	17	42682613	42699814	+	6045	protein_coding	contactin associated protein 1 [Source:HGNC Symbol;Acc:HGNC:8011]	-
ENSG00000102554	5539.05	4874.81	4976.91	6634.05	5155.52	7158.04	5130.26	6315.87	-0.299905	0.0428923	0.999474	KLF5	13	73054976	73077542	+	3893	protein_coding	Kruppel like factor 5 [Source:HGNC Symbol;Acc:HGNC:6349]	zf-C2H2
ENSG00000186185	335.961	396.11	390.922	413.791	594.83	442.345	374.331	483.656	-0.37018	0.042897	0.999474	KIF18B	17	44924709	44947711	-	4655	protein_coding	kinesin family member 18B [Source:HGNC Symbol;Acc:HGNC:27102]	-
ENSG00000136883	244.074	433.884	352.113	458.053	578.004	372.018	343.357	469.359	-0.451823	0.0429162	0.999474	KIF12	9	114086126	114099291	-	3036	protein_coding	kinesin family member 12 [Source:HGNC Symbol;Acc:HGNC:21495]	-
ENSG00000130810	29.6718	44.9197	58.6856	55.5839	105.901	60.1345	44.4257	73.8733	-0.734457	0.0429851	0.999474	PPAN	19	10106289	10111634	+	2583	protein_coding	peter pan homolog (Drosophila) [Source:HGNC Symbol;Acc:HGNC:9227]	-
ENSG00000065717	434.548	514.535	469.485	546.575	756.156	520.826	472.856	607.853	-0.362852	0.0430096	0.999474	TLE2	19	2997638	3047635	-	4038	protein_coding	transducin like enhancer of split 2 [Source:HGNC Symbol;Acc:HGNC:11838]	-
ENSG00000135960	0	0	0	3.088	3.95893	2.03846	0	3.02846	-4.07946	0.0430479	1	EDAR	2	108894471	108989372	-	4426	protein_coding	ectodysplasin A receptor [Source:HGNC Symbol;Acc:HGNC:2895]	-
ENSG00000159399	2901.13	3811.03	3537.23	3848.67	4580.49	4129.91	3416.46	4186.36	-0.293285	0.0430833	0.999474	HK2	2	74833981	74893359	+	6064	protein_coding	hexokinase 2 [Source:HGNC Symbol;Acc:HGNC:4923]	-
ENSG00000263069	29.6718	40.8361	54.8994	56.6133	76.2095	68.2883	41.8024	67.037	-0.681243	0.0433421	0.999474	AC124319.2	17	80351828	80415168	-	3983	antisense	uncharacterized LOC100294362 [Source:NCBI gene;Acc:100294362]	-
ENSG00000178209	2115.31	2950.41	2477.1	2548.63	4988.26	2722.36	2514.27	3419.75	-0.443876	0.0434587	0.999474	PLEC	8	143915147	143976734	-	16991	protein_coding	plectin [Source:HGNC Symbol;Acc:HGNC:9069]	-
ENSG00000100100	424.019	533.932	467.591	539.37	809.602	519.807	475.181	622.926	-0.391176	0.0434702	0.999474	PIK3IP1	22	31281593	31292534	-	3805	protein_coding	phosphoinositide-3-kinase interacting protein 1 [Source:HGNC Symbol;Acc:HGNC:24942]	-
ENSG00000237017	6.70007	22.4599	12.305	25.7333	28.7023	31.5961	13.8217	28.6772	-1.05965	0.0435215	0.999474	AC245052.4	19	54119511	54125343	-	4158	antisense	novel transcript	-
ENSG00000141441	293.846	240.933	266.925	341.738	334.53	341.442	267.235	339.237	-0.343623	0.0435483	0.999474	GAREM1	18	32124877	32470484	-	7568	protein_coding	GRB2 associated regulator of MAPK1 subtype 1 [Source:HGNC Symbol;Acc:HGNC:26136]	-
ENSG00000260287	4.78577	11.2299	9.46541	10.2933	23.7536	27.5192	8.4937	20.522	-1.27696	0.0437589	0.999474	TBC1D3G	17	36323884	36334759	+	2065	protein_coding	TBC1 domain family member 3G [Source:HGNC Symbol;Acc:HGNC:29860]	-
ENSG00000260105	81.358	112.299	118.318	167.781	163.306	113.134	103.992	148.074	-0.510322	0.0437976	0.999474	AOC4P	17	42865922	42874369	+	3169	transcribed_unprocessed_pseudogene	amine oxidase, copper containing 4, pseudogene [Source:HGNC Symbol;Acc:HGNC:48869]	-
ENSG00000169564	1791.79	1584.44	1485.12	1576.94	3423.49	1716.38	1620.45	2238.94	-0.466516	0.0440038	0.999474	PCBP1	2	70087454	70089203	+	1750	protein_coding	poly(rC) binding protein 1 [Source:HGNC Symbol;Acc:HGNC:8647]	-
ENSG00000167772	672.879	815.701	700.441	817.29	1492.52	704.287	729.674	1004.7	-0.461782	0.0441778	0.999474	ANGPTL4	19	8363289	8374373	+	2482	protein_coding	angiopoietin like 4 [Source:HGNC Symbol;Acc:HGNC:16039]	-
ENSG00000149499	207.702	306.271	261.245	320.122	442.411	283.346	258.406	348.626	-0.433049	0.0442157	0.999474	EML3	11	62602218	62612765	-	5490	protein_coding	echinoderm microtubule associated protein like 3 [Source:HGNC Symbol;Acc:HGNC:26666]	-
ENSG00000100299	186.645	289.936	272.604	287.184	465.175	285.384	249.728	345.914	-0.470924	0.0443081	0.999474	ARSA	22	50622754	50628173	-	2932	protein_coding	arylsulfatase A [Source:HGNC Symbol;Acc:HGNC:713]	-
ENSG00000151176	1179.21	1363.93	1223.88	1464.74	1644.94	1440.17	1255.67	1516.62	-0.27263	0.0443185	0.999474	PLBD2	12	113358566	113391625	+	5260	protein_coding	phospholipase B domain containing 2 [Source:HGNC Symbol;Acc:HGNC:27283]	-
ENSG00000185122	739.88	826.931	794.148	903.754	1142.15	877.556	786.986	974.487	-0.308587	0.0444294	0.999474	HSF1	8	144291591	144314722	+	5307	protein_coding	heat shock transcription factor 1 [Source:HGNC Symbol;Acc:HGNC:5224]	HSF
ENSG00000104885	1350.54	1648.76	1458.62	1592.38	2372.39	1685.8	1485.97	1883.52	-0.342249	0.0444494	0.999474	DOT1L	19	2164149	2232578	+	11272	protein_coding	DOT1 like histone lysine methyltransferase [Source:HGNC Symbol;Acc:HGNC:24948]	-
ENSG00000167191	396.261	467.573	454.34	518.783	629.47	505.537	439.392	551.264	-0.327665	0.044553	0.999474	GPRC5B	16	19856691	19886167	-	6667	protein_coding	G protein-coupled receptor class C group 5 member B [Source:HGNC Symbol;Acc:HGNC:13308]	-
ENSG00000182165	26.8003	27.5644	15.1447	32.9386	54.4353	37.7115	23.1698	41.6951	-0.851063	0.0446676	0.999474	TP53TG1	7	87325225	87345515	-	1023	lincRNA	TP53 target 1 [Source:HGNC Symbol;Acc:HGNC:17026]	-
ENSG00000231663	13.4001	17.3553	17.9843	26.7626	38.5996	27.5192	16.2466	30.9605	-0.931792	0.044769	0.999474	AL355472.1	1	234372807	234373593	-	575	antisense	uncharacterized LOC101927765 [Source:NCBI gene;Acc:101927765]	-
ENSG00000275557	7.65723	10.209	9.46541	10.2933	27.7125	25.4807	9.11056	21.1622	-1.21854	0.0447911	0.999474	AC242842.1	1	149607765	149612402	+	447	processed_transcript	novel transcript	-
ENSG00000225697	2234	3024.94	2726.99	3025.21	4070.77	2959.84	2661.97	3351.94	-0.332631	0.0448424	0.999474	SLC26A6	3	48625723	48635493	-	6373	protein_coding	solute carrier family 26 member 6 [Source:HGNC Symbol;Acc:HGNC:14472]	-
ENSG00000063245	369.461	603.354	544.261	549.663	915.503	596.249	505.692	687.139	-0.442887	0.0450229	0.999474	EPN1	19	55675226	55709858	+	17616	protein_coding	epsin 1 [Source:HGNC Symbol;Acc:HGNC:21604]	-
ENSG00000207326	0	0	0	2.05866	4.94867	2.03846	0	3.01526	-4.07413	0.0450869	1	RF00019	1	246426006	246426119	-	114	misc_RNA		-
ENSG00000250742	140.702	184.783	133.462	205.866	264.259	164.096	152.982	211.407	-0.468248	0.045182	0.999474	LINC02381	12	54126098	54142493	+	2310	lincRNA	long intergenic non-protein coding RNA 2381 [Source:HGNC Symbol;Acc:HGNC:53304]	-
ENSG00000089351	2050.22	2578.8	2160.95	2555.83	3411.61	2504.24	2263.33	2823.9	-0.319417	0.0454146	0.999474	GRAMD1A	19	34994784	35026471	+	5942	protein_coding	GRAM domain containing 1A [Source:HGNC Symbol;Acc:HGNC:29305]	-
ENSG00000076944	276.617	368.546	336.022	341.738	557.22	404.634	327.062	434.531	-0.410653	0.0455322	0.999474	STXBP2	19	7636881	7647873	+	6036	protein_coding	syntaxin binding protein 2 [Source:HGNC Symbol;Acc:HGNC:11445]	-
ENSG00000239523	9.57153	23.4808	15.1447	37.056	38.5996	20.3846	16.0657	32.0134	-0.999693	0.045755	0.999474	MYLK-AS1	3	123585542	123644568	+	980	antisense	MYLK antisense RNA 1 [Source:HGNC Symbol;Acc:HGNC:42440]	-
ENSG00000213542	0	0	0	3.088	0.989733	5.09614	0	3.05796	-4.09133	0.0458096	1	AC007000.1	7	77115399	77116192	-	794	processed_pseudogene	ribosomal protein L7a (RPL7A) pseudogene	-
ENSG00000161179	400.09	333.835	408.906	422.026	571.076	464.768	380.944	485.957	-0.351058	0.0460747	0.999474	YDJC	22	21628089	21630064	-	1754	protein_coding	YdjC chitooligosaccharide deacetylase homolog [Source:HGNC Symbol;Acc:HGNC:27158]	-
ENSG00000177666	595.349	607.437	565.085	635.098	928.37	677.787	589.291	747.085	-0.342649	0.0460959	0.999474	PNPLA2	11	818902	825573	+	3843	protein_coding	patatin like phospholipase domain containing 2 [Source:HGNC Symbol;Acc:HGNC:30802]	-
ENSG00000136999	1.91431	2.04181	0.946541	6.17599	2.9692	14.2692	1.63422	7.8048	-2.25947	0.0463211	0.999474	NOV	8	119416306	119424353	+	2673	protein_coding	nephroblastoma overexpressed [Source:HGNC Symbol;Acc:HGNC:7885]	-
ENSG00000222033	18.1859	14.2926	23.6635	31.9093	38.5996	32.6153	18.714	34.3747	-0.874678	0.0464216	0.999474	LINC01124	2	170712451	170714567	-	2117	lincRNA	long intergenic non-protein coding RNA 1124 [Source:HGNC Symbol;Acc:HGNC:49270]	-
ENSG00000202079	0.957153	0	0	4.11733	1.97947	6.11537	0.319051	4.07072	-3.54241	0.0466195	1	RF00019	1	247294835	247294941	+	107	misc_RNA		-
ENSG00000170542	1221.33	1257.75	1265.53	1536.79	1384.64	1548.21	1248.2	1489.88	-0.25529	0.0466265	0.999474	SERPINB9	6	2887266	2903280	-	4118	protein_coding	serpin family B member 9 [Source:HGNC Symbol;Acc:HGNC:8955]	-
ENSG00000099864	251.731	325.668	313.305	334.533	591.861	306.788	296.902	411.06	-0.470024	0.0468233	0.999474	PALM	19	708939	748329	+	4908	protein_coding	paralemmin [Source:HGNC Symbol;Acc:HGNC:8594]	-
ENSG00000119688	276.617	432.863	369.151	409.674	554.251	451.518	359.544	471.814	-0.392886	0.046917	0.999474	ABCD4	14	74285423	74303056	-	8769	protein_coding	ATP binding cassette subfamily D member 4 [Source:HGNC Symbol;Acc:HGNC:68]	-
ENSG00000100242	853.781	1204.67	1140.58	1233.14	1816.16	1130.32	1066.34	1393.21	-0.385993	0.0470144	0.999474	SUN2	22	38734725	38794143	-	6489	protein_coding	Sad1 and UNC84 domain containing 2 [Source:HGNC Symbol;Acc:HGNC:14210]	-
ENSG00000161847	256.517	257.268	235.689	258.362	471.113	290.48	249.824	339.985	-0.445234	0.0470346	0.999474	RAVER1	19	10316212	10333640	-	4981	protein_coding	ribonucleoprotein, PTB binding 1 [Source:HGNC Symbol;Acc:HGNC:30296]	-
ENSG00000103152	168.459	182.742	176.057	171.898	484.969	164.096	175.752	273.655	-0.639533	0.0471454	0.999474	MPG	16	77007	85853	+	1661	protein_coding	N-methylpurine DNA glycosylase [Source:HGNC Symbol;Acc:HGNC:7211]	-
ENSG00000267430	0	0	0	3.088	4.94867	1.01923	0	3.01863	-4.07544	0.0472532	1	AC036176.2	18	63415317	63416469	-	1153	processed_pseudogene	proteasome (prosome, macropain) 26S subunit, ATPase, 5 (PSMC5) pseudogene	-
ENSG00000279418	0	0	0	2.05866	0.989733	6.11537	0	3.05459	-4.09001	0.0477934	1	LINC00244	7	156540491	156541103	+	613	lincRNA	long intergenic non-protein coding RNA 244 [Source:HGNC Symbol;Acc:HGNC:13245]	-
ENSG00000117394	1598.45	1698.78	1755.83	1851.77	2501.06	1869.27	1684.35	2074.03	-0.300343	0.0480643	0.999474	SLC2A1	1	42925375	42959176	-	4724	protein_coding	solute carrier family 2 member 1 [Source:HGNC Symbol;Acc:HGNC:11005]	-
ENSG00000171703	248.86	253.184	207.293	248.069	431.524	281.307	236.445	320.3	-0.438782	0.0481186	0.999474	TCEA2	20	64049836	64072347	+	4802	protein_coding	transcription elongation factor A2 [Source:HGNC Symbol;Acc:HGNC:11614]	-
ENSG00000144485	110.073	98.0067	88.0283	127.637	181.121	111.096	98.7026	139.951	-0.504559	0.0482436	0.999474	HES6	2	238238267	238240662	-	2037	protein_coding	hes family bHLH transcription factor 6 [Source:HGNC Symbol;Acc:HGNC:18254]	bHLH
ENSG00000230555	1.91431	1.0209	0.946541	10.2933	2.9692	7.1346	1.29392	6.79904	-2.38871	0.0482572	0.999474	AL450326.1	10	43420738	43422100	+	760	lincRNA	novel transcript	-
ENSG00000130821	808.795	1193.44	1082.84	1176.53	1740.94	1114.02	1028.36	1343.83	-0.3863	0.0483107	0.999474	SLC6A8	X	153688099	153696593	+	5498	protein_coding	solute carrier family 6 member 8 [Source:HGNC Symbol;Acc:HGNC:11055]	-
ENSG00000197747	4014.3	3573.16	3464.34	4226.44	4669.56	4238.97	3683.93	4378.32	-0.249139	0.0484516	0.999474	S100A10	1	151982915	151994390	-	1543	protein_coding	S100 calcium binding protein A10 [Source:HGNC Symbol;Acc:HGNC:10487]	-
ENSG00000164741	1440.52	1438.45	1268.37	1585.17	1701.35	1665.42	1382.44	1650.65	-0.255941	0.0485356	0.999474	DLC1	8	13083361	13604610	-	12794	protein_coding	DLC1 Rho GTPase activating protein [Source:HGNC Symbol;Acc:HGNC:2897]	-
ENSG00000255823	0	1.0209	2.83962	7.20532	17.8152	0	1.28684	8.34018	-2.69236	0.0486829	0.999474	MTRNR2L8	11	10507887	10509189	-	1303	protein_coding	MT-RNR2 like 8 [Source:HGNC Symbol;Acc:HGNC:37165]	-
ENSG00000169733	110.073	171.512	196.881	172.928	330.571	192.634	159.488	232.044	-0.541659	0.0487818	0.999474	RFNG	17	82047902	82051831	-	3865	protein_coding	RFNG O-fucosylpeptide 3-beta-N-acetylglucosaminyltransferase [Source:HGNC Symbol;Acc:HGNC:9974]	-
ENSG00000168502	528.349	709.527	637.969	717.444	977.857	699.191	625.282	798.164	-0.352657	0.0487891	0.999474	MTCL1	18	8705661	8832778	+	12665	protein_coding	microtubule crosslinking factor 1 [Source:HGNC Symbol;Acc:HGNC:29121]	-
ENSG00000257954	11.4858	6.12542	7.57233	23.6746	14.846	19.3653	8.39453	19.2953	-1.19669	0.0488009	0.999474	AC125611.2	12	49389516	49390162	+	647	processed_pseudogene	FGFR1 oncogene partner 2 (FGFR1OP2) pseudogene	-
ENSG00000125895	31.5861	49.0033	37.8617	43.2319	104.912	51.9807	39.4837	66.7081	-0.759758	0.0488246	0.999474	TMEM74B	20	1180561	1185415	-	2210	protein_coding	transmembrane protein 74B [Source:HGNC Symbol;Acc:HGNC:15893]	-
ENSG00000104419	12831.6	15303.3	14670.4	15517.2	22112.6	15587.1	14268.5	17739	-0.314112	0.0489428	0.999474	NDRG1	8	133237171	133302022	-	9823	protein_coding	N-myc downstream regulated 1 [Source:HGNC Symbol;Acc:HGNC:7679]	-
ENSG00000167693	407.747	418.57	441.088	477.61	653.224	474.961	422.469	535.265	-0.341671	0.0490635	0.999474	NXN	17	799313	979770	-	5880	protein_coding	nucleoredoxin [Source:HGNC Symbol;Acc:HGNC:18008]	-
ENSG00000091542	1312.26	1447.64	1509.73	1557.38	2221.95	1562.48	1423.21	1780.6	-0.323344	0.0491879	0.999474	ALKBH5	17	18183078	18209954	+	3190	protein_coding	alkB homolog 5, RNA demethylase [Source:HGNC Symbol;Acc:HGNC:25996]	-
ENSG00000277959	37.329	41.857	25.5566	59.7013	57.4045	50.9614	34.9142	56.0224	-0.684506	0.0493998	0.999474	AL162274.2	10	131971202	131971533	+	332	antisense	novel transcript, antisense to BNIP3	-
ENSG00000160408	0	4.08361	0.946541	2.05866	7.91787	15.2884	1.67672	8.42165	-2.35087	0.0495008	0.999474	ST6GALNAC6	9	127885321	127905408	-	5307	protein_coding	ST6 N-acetylgalactosaminide alpha-2,6-sialyltransferase 6 [Source:HGNC Symbol;Acc:HGNC:23364]	-
ENSG00000069998	1042.34	1286.34	1170.87	1291.81	1742.92	1316.84	1166.52	1450.53	-0.31464	0.0496346	0.999474	HDHD5	22	17137511	17165287	-	4936	protein_coding	haloacid dehalogenase like hydrolase domain containing 5 [Source:HGNC Symbol;Acc:HGNC:1843]	-
ENSG00000075884	0	0	0	0	6.92813	3.05769	0	3.32861	-4.21756	0.0496894	1	ARHGAP15	2	143091362	143768352	+	6226	protein_coding	Rho GTPase activating protein 15 [Source:HGNC Symbol;Acc:HGNC:21030]	-
ENSG00000255153	17.2288	12.2508	17.9843	21.616	41.5688	28.5384	15.8213	30.5744	-0.949232	0.0496962	0.999474	TOLLIP-AS1	11	1309769	1310707	+	939	antisense	TOLLIP antisense RNA 1 (head to head) [Source:HGNC Symbol;Acc:HGNC:27403]	-
ENSG00000099849	461.348	588.04	587.802	528.047	1076.83	627.845	545.73	744.241	-0.447957	0.0497139	0.999474	RASSF7	11	560404	564021	+	2492	protein_coding	Ras association domain family member 7 [Source:HGNC Symbol;Acc:HGNC:1166]	-
ENSG00000092969	409.662	287.895	326.557	500.255	346.407	497.384	341.371	448.015	-0.391449	0.049806	0.999474	TGFB2	1	218346235	218444619	+	5151	protein_coding	transforming growth factor beta 2 [Source:HGNC Symbol;Acc:HGNC:11768]	-
ENSG00000270605	188.559	184.783	149.554	236.746	234.567	210.98	174.299	227.431	-0.384429	0.0498699	0.999474	AL353622.1	1	28239509	28241453	-	1945	antisense	novel transcript	-
ENSG00000139269	515.906	692.172	635.129	705.092	980.826	677.787	614.402	787.902	-0.35929	0.0498901	0.999474	INHBE	12	57452323	57459280	+	3015	protein_coding	inhibin subunit beta E [Source:HGNC Symbol;Acc:HGNC:24029]	-
ENSG00000116661	279.489	318.522	338.862	330.416	720.526	298.634	312.291	449.859	-0.527015	0.0499078	0.999474	FBXO2	1	11637018	11655785	-	3416	protein_coding	F-box protein 2 [Source:HGNC Symbol;Acc:HGNC:13581]	-
